# Supplementary material for: Application of the urban exposome framework using drinking water and quality of life indicators: a proof-of-concept study in Limassol, Cyprus
Source: PeerJ. 2019 May 24;7:e6851. doi: 10.7717/peerj.6851 (PMC6536114; doi:10.7717/peerj.6851)
Supplement: Supplemental Information 9 [file peerj-07-6851-s009.zip]

Archive with 31 entries (29 files):
- SupplementalData_UrbanExposomeWater_PeerJ/analysis_data/
- SupplementalData_UrbanExposomeWater_PeerJ/analysis_data/Perceptions_UrbanExposome_summer2017.csv
- SupplementalData_UrbanExposomeWater_PeerJ/analysis_data/Perceptions_UrbanExposome_summer2017.rds
- SupplementalData_UrbanExposomeWater_PeerJ/analysis_data/populationLIM.csv
- SupplementalData_UrbanExposomeWater_PeerJ/analysis_data/THMlimits.csv
- SupplementalData_UrbanExposomeWater_PeerJ/analysis_data/UrbanExposome_DATA_summer2017.csv
- SupplementalData_UrbanExposomeWater_PeerJ/analysis_data/UrbanExposome_DATA_summer2017.rds
- SupplementalData_UrbanExposomeWater_PeerJ/EWAS1_adjustedLR_2019-05-03.xls
- SupplementalData_UrbanExposomeWater_PeerJ/Figure4B.png
- SupplementalData_UrbanExposomeWater_PeerJ/Figure4C.png
- SupplementalData_UrbanExposomeWater_PeerJ/LIM_MNC_QUARTERS/
- SupplementalData_UrbanExposomeWater_PeerJ/LIM_MNC_QUARTERS/LIM_MNC_QUARTERS.csv
- SupplementalData_UrbanExposomeWater_PeerJ/LIM_MNC_QUARTERS/LIM_MNC_QUARTERS.dbf
- SupplementalData_UrbanExposomeWater_PeerJ/LIM_MNC_QUARTERS/LIM_MNC_QUARTERS.gda
- SupplementalData_UrbanExposomeWater_PeerJ/LIM_MNC_QUARTERS/LIM_MNC_QUARTERS.prj
- SupplementalData_UrbanExposomeWater_PeerJ/LIM_MNC_QUARTERS/LIM_MNC_QUARTERS.shp
- SupplementalData_UrbanExposomeWater_PeerJ/LIM_MNC_QUARTERS/LIM_MNC_QUARTERS.shx
- SupplementalData_UrbanExposomeWater_PeerJ/LIM_MNC_QUARTERS/LIM_MNC_QUARTERS_Centroids.csv
- SupplementalData_UrbanExposomeWater_PeerJ/LIM_MNC_QUARTERS/LIM_MNC_QUARTERS_Centroids.dbf
- SupplementalData_UrbanExposomeWater_PeerJ/LIM_MNC_QUARTERS/LIM_MNC_QUARTERS_Centroids.prj
- SupplementalData_UrbanExposomeWater_PeerJ/LIM_MNC_QUARTERS/LIM_MNC_QUARTERS_Centroids.shp
- SupplementalData_UrbanExposomeWater_PeerJ/LIM_MNC_QUARTERS/LIM_MNC_QUARTERS_Centroids.shx
- SupplementalData_UrbanExposomeWater_PeerJ/Perceptions_UrbanExposome.docx
- SupplementalData_UrbanExposomeWater_PeerJ/Perceptions_UrbanExposome.Rmd
- SupplementalData_UrbanExposomeWater_PeerJ/quarter_summaryPOP.xls
- SupplementalData_UrbanExposomeWater_PeerJ/Questionnaire1_Perceptions_EN.pdf
- SupplementalData_UrbanExposomeWater_PeerJ/Questionnaire2_UrbanStudy_GR_ENnotes.pdf
- SupplementalData_UrbanExposomeWater_PeerJ/UrbanExposomeWater_additionalSurvey_graphs_2019-05-03.pptx
- SupplementalData_UrbanExposomeWater_PeerJ/UrbanExposomeWater_EWAS_2019-05-03.pptx
- SupplementalData_UrbanExposomeWater_PeerJ/UrbanExposomeWater_PeerJ.Rproj
- SupplementalData_UrbanExposomeWater_PeerJ/UrbanExposomeWater_PeerJ_2.Rmd
