# Supplementary material for: Application of the urban exposome framework using drinking water and quality of life indicators: a proof-of-concept study in Limassol, Cyprus
Source: PeerJ. 2019 May 24;7:e6851. doi: 10.7717/peerj.6851 (PMC6536114; doi:10.7717/peerj.6851)
Supplement: Supplemental Information 9 [file peerj-07-6851-s009.zip › SupplementalData_UrbanExposomeWater_PeerJ/analysis_data/Perceptions_UrbanExposome_summer2017.csv]

Q1	Q2	Q3	Q4	Q6	Q7	Q8	Q31_1	Q31_2	Q31_3	Q31_4	Q31_5	Q32	Q33	Q35	Q36
1	35	17	2	2	1	2	1	2	3	3	3	1	2	2	1
1	45	17	1	2	2	1	1	1	3	4	4	1	1	3	1
2	35	17	2	2	2	1	3	2	3	2	3	1	3	2	2
2	30	17	1	2	4	1	2	1	3	3	3	1	3	3	1
1	35	17	2	2	1	1	1	1	3	3	2	1	1	2	3
1	53	15	1	1	2	1	2	2	2	3	3	2	2	2	3
1	36	17	2	2	1	2	1	4	2	4	4	1	1	1	1
2	30	17	1	2	2	2	1	1	2	2	3	1	1	1	1
1	37	17	1	5	2	1	2	2	2	3	2	1	2	1	2
2	34	6	1	2	2	1	1	1	1	1	1	1	3	2	2
1	37	15	1	2	2	1	3	1	3	3	3	1	1	3	1
2	42	17	2	2	10	1	1	1	1	4	4	1	1	3	2
1	30	15	1	1	2	2	3	2	2	4	4	3	2	2	3
1	69	17	1	1	2	1	1	2	3	3	3	3	3	2	1
2	34	16	1	2	1	2	3	1	3	3	4	1	1	1	1
1	30	17	2	2	1	2	2	2	2	2	2	1	3	2	1
1	22	15	1	2	1	2	2	3	3	3	3	2	2	1	1
2	32	16	1	2	2	1	2	2	2	2	4	1	2	1	2
1	41	15	1	2	4	1	1	1	2	4	4	1	1	3	5
2	39	6	1	2	2	1	2	3	3	3	3	1	3	2	2
1	39	16	1	1	1	1	1	1	3	3	1	1	1	2	1
2	30	6	1	2	2	1	1	1	2	2	2	1	1	2	2
2	34	15	1	2	2	1	1	1	1	1	2	1	3	2	1
2	40	5	1	2	2	1	1	1	2	2	3	1	1	1	2
2	33	16	1	2	2	1	1	2	3	4	4	1	1	3	1
1	40	15	1	2	2	1	2	2	3	4	4	1	3	3	1
2	53	6	1	2	2	1	2	2	3	4	4	3	3	1	2
2	42	16	3	2	2	1	2	2	2	4	4	1	1	1	2
2	35	16	1	4	2	1	1	1	1	1	1	1	1	2	2
2	25	16	1	2	1	2	2	2	3	3	3	1	3	2	3
2	45	16	1	2	2	1	2	2	3	1	4	1	1	3	1
2	40	6	1	2	2	1	1	1	2	4	4	1	3	2	2
1	23	15	1	2	1	2	2	3	4	4	4	1	1	2	1
1	34	16	2	2	1	2	2	2	2	2	4	2	2	2	1
2	32	16	1	2	2	2	2	1	3	4	4	1	1	2	1
2	36	16	1	2	1	2	2	2	3	3	3	2	2	2	2
2	30	16	1	2	2	1	1	2	3	4	4	1	3	3	1
2	49	5	1	2	2	1	2	3	3	3	3	1	3	3	2
1	33	16	1	2	1	2	2	2	3	3	3	2	2	2	1
2	31	16	1	2	2	2	2	2	2	2	3	1	3	1	1
2	51	4	1	2	2	1	1	1	3	3	3	1	3	2	1
1	23	15	1	2	1	2	1	2	3	3	3	3	3	2	2
2	42	15	3	2	4	1	2	2	2	4	4	1	1	1	1
2	33	16	3	2	1	2	3	3	3	3	4	1	2	3	2
2	50	16	2	2	2	1	3	3	3	3	4	1	3	1	2
1	22	4	1	5	1	2	2	1	2	2	2	1	2	2	2
1	24	15	1	2	1	2	2	1	2	1	4	1	3	3	1
1	41	17	2	2	2	1	2	2	2	2	3	1	1	3	2
2	22	15	1	5	1	2	2	2	2	2	2	1	1	3	1
2	37	16	1	2	2	1	2	1	3	4	3	1	3	1	1
2	18	15	1	2	1	2	1	1	3	2	2	1	1	3	1
2	45	16	1	2	2	1	2	2	2	4	4	1	3	1	2
2	38	16	1	1	1	2	2	1	2	1	4	1	3	2	2
2	39	17	1	2	2	1	2	3	3	4	4	1	1	3	1
2	19	15	1	5	1	2	2	2	2	2	2	1	3	3	2
1	37	16	1	3	2	1	2	2	2	2	3	1	1	2	1
1	45	16	1	2	2	1	2	1	2	4	4	1	3	2	2
2	44	16	1	2	2	1	2	2	3	3	3	1	3	3	1
2	20	15	1	2	1	2	1	1	1	2	1	3	3	2	1
2	24	16	1	2	1	2	2	3	3	3	3	1	3	1	1
2	28	16	1	2	2	2	2	1	3	4	4	1	1	1	4
1	30	16	1	2	1	2	2	2	2	3	3	2	2	3	3
2	24	16	1	3	1	2	1	1	4	4	4	1	3	2	2
1	22	15	1	2	1	2	1	1	4	4	4	1	3	3	2
1	20	15	1	5	1	2	2	3	3	3	3	1	2	3	2
2	21	15	1	2	1	2	2	2	3	3	3	1	1	1	3
1	24	15	1	5	1	2	2	2	1	4	4	3	3	1	2
2	22	15	1	2	1	2	1	1	1	1	2	1	1	2	5
2	19	15	1	2	1	2	2	2	1	2	4	1	3	3	1
2	22	15	1	2	1	2	1	1	1	4	4	1	1	2	2
2	24	16	1	2	1	2	1	1	3	1	1	1	1	3	1
2	20	15	1	5	1	2	1	1	2	2	2	1	3	1	1
2	20	4	1	2	10	2	1	1	1	4	4	1	1	3	1
2	23	15	1	2	1	2	1	1	2	4	4	3	3	2	2
1	45	16	1	2	2	1	2	2	1	2	2	1	1	2	2
2	20	15	1	2	1	2	1	2	2	1	2	3	1	1	2
1	43	17	1	2	1	2	1	1	2	3	3	1	2	1	3
1	40	17	1	4	2	1	1	2	3	3	3	1	2	3	2
1	24	15	1	2	1	2	1	1	2	3	2	1	3	2	2
2	21	15	1	2	1	2	2	2	3	3	3	1	3	1	2
2	25	16	1	2	1	2	2	2	3	2	2	1	1	1	2
2	73	4	1	2	2	1	2	3	2	3	3	1	2	2	3
2	--	4	2	2	14	2	1	1	2	4	4	1	1	1	5
1	77	15	1	2	2	1	2	2	1	4	4	1	3	2	2
1	59	16	1	2	2	2	1	2	1	4	4	3	2	2	2
1	54	4	1	2	2	1	1	2	2	2	2	1	3	3	1
2	40	16	1	2	2	1	1	2	2	4	4	1	3	3	3
2	32	15	2	2	10	2	2	1	2	4	3	1	1	3	2
2	32	15	1	2	10	1	1	1	1	4	4	1	3	3	3
1	58	15	1	2	2	1	2	2	3	3	3	1	2	1	1
2	41	15	1	2	1	2	2	2	3	3	3	1	2	3	1
1	25	4	1	1	1	2	2	2	2	4	3	3	3	2	1
1	29	16	1	1	10	2	1	2	2	3	3	3	2	3	3
2	32	16	1	1	2	2	2	2	2	4	4	1	3	3	1
1	32	15	1	5	1	2	1	1	2	2	2	1	2	1	4
1	28	16	2	1	1	2	2	2	4	4	4	1	1	3	1
1	34	4	1	1	2	1	2	2	3	3	3	3	3	2	2
2	26	16	1	1	1	2	1	1	2	4	4	1	1	3	1
1	52	4	1	2	2	1	1	1	1	1	1	1	1	3	5
2	30	16	1	2	10	2	1	1	1	2	2	1	3	3	1
1	43	16	2	5	2	1	3	3	3	3	3	2	2	2	2
2	24	15	1	2	10	2	1	1	1	3	3	1	1	2	2
1	37	16	1	5	2	1	2	1	2	2	3	3	1	3	1
1	27	16	1	5	1	2	1	1	2	2	2	1	1	2	1
1	42	16	2	1	2	1	2	2	2	2	2	1	1	3	2
2	21	15	1	1	1	2	1	2	2	4	4	1	3	2	2
1	28	15	1	2	1	2	2	2	3	4	3	1	3	1	1
2	34	16	1	2	2	1	2	1	3	2	4	1	1	3	1
1	43	16	1	5	2	1	2	2	2	3	3	3	3	3	2
1	28	16	1	2	1	2	2	3	3	3	3	2	2	2	2
2	41	16	1	1	2	1	2	1	2	4	4	1	1	1	1
1	33	16	1	1	2	2	2	2	2	2	2	1	3	3	1
1	33	15	2	1	4	2	1	2	3	3	3	2	2	2	3
2	28	16	1	2	1	2	1	2	2	3	3	1	1	2	2
2	25	16	3	2	1	2	2	2	3	3	4	3	1	2	1
1	28	16	1	4	1	2	1	2	2	4	4	1	1	2	2
1	25	15	1	2	1	2	1	1	2	3	1	1	1	2	2
2	26	16	1	2	1	2	2	1	2	3	4	3	3	1	3
2	45	4	1	2	2	1	2	2	2	2	4	1	1	2	1
1	30	6	1	1	2	1	1	1	2	3	3	1	1	1	2
1	37	15	3	2	1	2	2	1	2	2	3	3	2	1	1
2	27	6	2	2	2	1	2	2	2	4	4	1	2	2	2
2	35	16	2	4	2	1	2	2	2	4	3	1	1	3	1
1	45	16	1	1	1	2	2	1	2	2	4	1	1	2	1
2	33	16	1	4	1	2	2	2	2	4	4	1	2	3	2
2	70	15	1	2	2	1	2	2	2	2	2	1	3	2	1
1	34	16	1	2	1	2	2	2	2	2	2	2	2	1	1
2	57	15	1	1	2	1	2	2	3	2	3	1	1	2	2
1	43	15	2	1	2	1	2	3	3	4	4	3	1	1	4
1	52	15	1	3	2	1	2	2	2	3	3	1	2	1	3
2	26	16	1	4	1	2	2	3	3	4	4	1	1	2	1
2	30	15	1	1	2	2	1	1	4	4	4	1	1	1	2
1	55	16	1	2	2	1	1	1	2	2	2	3	3	2	1
2	55	16	1	5	2	1	1	1	3	4	4	1	2	1	2
