# Supplementary material for: Application of the urban exposome framework using drinking water and quality of life indicators: a proof-of-concept study in Limassol, Cyprus
Source: PeerJ. 2019 May 24;7:e6851. doi: 10.7717/peerj.6851 (PMC6536114; doi:10.7717/peerj.6851)
Supplement: Supplemental Information 9 [file peerj-07-6851-s009.zip › SupplementalData_UrbanExposomeWater_PeerJ/analysis_data/populationLIM.csv]

QCode	QName	Population
500017	AgiosNikolaos	5631
500013	AgiosNektarios	3397
500012	Kapsalos	6660
500015	AgiaTrias	2786
500014	AgiaZoni	4456
500020	AgiosSpyridon	9439
500016	Neapoli	7229
500008	Omonoia	3839
500021	Zakaki	5874
500011	ApostoloiPetrosKaiPavlos	10412
500009	ApostolosAndreas	9207
500010	AgiosGeorgios	5060
500005	Katholiki	4647
1819	AgiaFylPanEvangel	15144
1247	BeachFrontQuarter	1547
63	AgiosIoanArnaout	5672
