# Supplementary material for: Application of the urban exposome framework using drinking water and quality of life indicators: a proof-of-concept study in Limassol, Cyprus
Source: PeerJ. 2019 May 24;7:e6851. doi: 10.7717/peerj.6851 (PMC6536114; doi:10.7717/peerj.6851)
Supplement: Supplemental Information 9 [file peerj-07-6851-s009.zip › SupplementalData_UrbanExposomeWater_PeerJ/analysis_data/THMlimits.csv]

Compound	LOD	LOQ
TCM_ugPERL	0.13	0.39
BDCM_ugPERL	0.11	0.32
DBCM_ugPERL	0.13	0.38
TBM_ugPERL	0.11	0.34
