# Supplementary material for: Application of the urban exposome framework using drinking water and quality of life indicators: a proof-of-concept study in Limassol, Cyprus
Source: PeerJ. 2019 May 24;7:e6851. doi: 10.7717/peerj.6851 (PMC6536114; doi:10.7717/peerj.6851)
Supplement: Supplemental Information 9 [file peerj-07-6851-s009.zip › SupplementalData_UrbanExposomeWater_PeerJ/analysis_data/UrbanExposome_DATA_summer2017.csv]

Code	Quarter	Quarter_reval	QName	QCode	Age	YearsLivinginCY	PlaceofBirth	MaritalStatus	Education	Height	Weight	BMI	Sex	GeneralHealth	ChronicDiseaseYN	Asthma12M	Resporatory12M	Hypertension12M	CVD12M	JointProblems12M	BackProblems12M	NeckProblems12M	Diabetes12M	Alergies12M	LiverDisorders12M	Cancer12M	Depression12M	Time_of_sampling_free_chlorine	Water_samples_collec_d_with_the_filter_on	Which_sources_of_water_do_you_use	Do_you_use_filter_in_tap_of_your_house	Tap_water_glasses_day	Bottled_water_glasses_day	Water_from_vending_machines_glasses_day	Spring_water_glasses_day	Other_glasses_day	Dish_washing_days_week	Mopping_days_week	Bathroom_cleaning_days_week	Do_you_smoke	Cigarettes_daily_on_average	Exposure_secondhand_cigarette_smoke	Alcoholic_beverages_12M	LongWaitingListHCDelay12M	LackofTransportHCDelay12M	FinancialIssuesNeedingMedicalCare	FinancialIssuesDentalCare	FinancialIssuesAnyMedication	FinancialIssuesMentalCare
1632	AgiaFylaxis_500018	AgiaFylPanEvangel_1819	AgiaFylPanEvangel	1819	45	All my life	Cyprus	Married	MSc/MA	165	55	20.202020202020204	Female	Very good	No	No	No	No	No	No	No	No	No	No	No	No	No	2017-06-28T14:30:00Z	No	Tap water Spring water	No	2	0	0	6	0	7	2	1	Yes, occasionally	0	Never or almost never	2-3 days per month	No, I didn't face any delays	No, I didn't face any delays	No, I could afford it	No, I could afford it	No, I could afford it	No, I didn't need
1964	AgiaFylaxis_500018	AgiaFylPanEvangel_1819	AgiaFylPanEvangel	1819	35	All my life	Cyprus	Married	High School/Technical School	170	89	30.795847750865054	Female	Very good	No	No	No	No	No	No	No	I don't want to answer	No	No	No	No	No	2017-06-28T15:00:00Z	No	Tap water	No	3.5	0	0	0	0	7	7	7	Not at all	0	Less than 1 hour per day	Never or I have consumed alcohol only a few times in my life	No, I didn't face any delays	No, I didn't face any delays	No, I didn't need	No, I didn't need	No, I didn't need	No, I didn't need
1283	AgiaFylaxis_500018	AgiaFylPanEvangel_1819	AgiaFylPanEvangel	1819	42	All my life	Cyprus	Married	BSc/BA	175	110	35.91836734693877	Male	Very good	No	No	No	No	No	No	No	No	No	No	No	No	No	2017-06-30T13:30:00Z	No	Bottled water	No	0	5	0	0	0	7	3	1	Yes, daily	10	Less than 1 hour per day	3-4 times per week	No, I didn't need care	No, I didn't need care	No, I didn't need	No, I didn't need	No, I didn't need	No, I didn't need
1585	AgiaFylaxis_500018	AgiaFylPanEvangel_1819	AgiaFylPanEvangel	1819	42	All my life	Other EU country	Married	BSc/BA	183	87	25.97867956642479	Male	Very good	No	No	Yes	No	No	No	Yes	No	No	No	No	No	No	2017-06-30T14:00:00Z	No	Tap water Bottled water	Yes	5	6	0	0	0	0	0	0	Not at all	0	Less than 1 hour per day	1-2 times per week	No, I didn't need care	No, I didn't need care	No, I didn't need	No, I didn't need	No, I didn't need	No, I didn't need
1792	ApostolosAndreas_500009	ApostolosAndreas_500009	ApostolosAndreas	500009	36	All my life	Cyprus	Single	MSc/MA	160	65	25.390624999999996	Female	So and so	No	No	No	No	No	No	No	No	No	Yes	No	No	No	2017-07-03T13:00:00Z	No	Tap water Bottled water	Yes	10	10	0	0	0	3	0	2	Not at all	0	Never or almost never	Never or I have consumed alcohol only a few times in my life	No, I didn't need care	No, I didn't need care	No, I could afford it	No, I could afford it	No, I didn't need	No, I didn't need
1330	AgiaFylaxis_500018	AgiaFylPanEvangel_1819	AgiaFylPanEvangel	1819	40	1-5 years	Other EU country	Married	PhD	165	50	18.36547291092746	Female	Good	Do not know	No	No	No	No	No	No	No	No	No	No	No	No	2017-07-05T06:15:00Z	No	Tap water	No	2	2	0	0	0	7	7	1	Not at all	0	Less than 1 hour per day	2-3 days per month	No, I didn't need care	No, I didn't need care	No, I could afford it	No, I could afford it	No, I could afford it	No, I didn't need
1620	Zakaki_500021	Zakaki_500021	Zakaki	500021	59	All my life	Cyprus	Married	High School/Technical School	163	57	21.453573713726524	Female	Good	Yes	No	No	Yes	No	No	Yes	No	No	Yes	No	No	No	2017-07-03T12:00:00Z	No	Bottled water	No	0	11	0	0	0	7	2	3	Not at all	0	Never or almost never	2-3 days per month	No, I didn't face any delays	I don't want to answer	No, I didn't need	No, I could afford it	No, I could afford it	No, I didn't need
1264	Neapoli_500016	Neapoli_500016	Neapoli	500016	61	More than 20 years	Cyprus	Divorced	NonUniversity	163	67	25.21735857578381	Female	Good	Yes	No	No	Yes	No	No	Yes	Yes	No	No	No	No	No	2017-07-04T08:00:00Z	No	Other	No	0	0	0	0	11	7	7	7	Not at all	0	Never or almost never	Less than 1 time per month	Yes	No, I didn't face any delays	No, I could afford it	No, I didn't need	No, I could afford it	No, I didn't need
1991	AgiaFylaxis_500018	AgiaFylPanEvangel_1819	AgiaFylPanEvangel	1819	40	All my life	Cyprus	Married	BSc/BA	164	53	19.705532421177875	Female	Very good	No	No	No	No	No	No	No	No	No	No	No	No	No	2017-07-04T11:45:00Z	No	Tap water	No	9	1.5	0	0	0	1.5	0	0	Not at all	0	Never or almost never	2-3 days per month	No, I didn't face any delays	No, I didn't face any delays	No, I could afford it	No, I could afford it	No, I could afford it	No, I didn't need
1478	AgiosSpyridon_500020	AgiosSpyridon_500020	AgiosSpyridon	500020	34	All my life	Cyprus	Married	BSc/BA	178	78	24.61810377477591	Male	Good	No	No	No	No	No	No	No	No	No	No	No	No	No	2017-07-10T13:30:00Z	No	Bottled water	No	0	2	0	0	2	3	1	1	Yes, daily	NA	More than 1 hour per day	Less than 1 time per month	No, I didn't face any delays	No, I didn't face any delays	No, I didn't need	No, I could afford it	No, I could afford it	No, I didn't need
2048	AgiosGeorgios_500010	AgiosGeorgios_500010	AgiosGeorgios	500010	NA	More than 20 years	Cyprus	Single	NA	NA	67	NA	Female	Good	No	Yes	I don't want to answer	I don't want to answer	I don't want to answer	I don't want to answer	I don't want to answer	I don't want to answer	I don't want to answer	I don't want to answer	I don't want to answer	I don't want to answer	I don't want to answer	2017-07-06T14:00:00Z	No	Tap water Bottled water	No	0	1.5	0	0	0	7	2	3	Not at all	0	Never or almost never	Never or I have consumed alcohol only a few times in my life	I don't want to answer	I don't want to answer	I don't want to answer	I don't want to answer	I don't want to answer	I don't want to answer
1197	AgiosNikolaos_500017	AgiosNikolaos_500017	AgiosNikolaos	500017	40	All my life	Cyprus	Married	BSc/BA	153	70	29.903028749626213	Female	Good	No	No	No	No	No	No	No	No	No	No	No	No	No	2017-07-05T13:00:00Z	No	Bottled water	No	0	6	2	0	0	7	6	6	Not at all	0	Never or almost never	Never or I have consumed alcohol only a few times in my life	No, I didn't need care	No, I didn't need care	No, I didn't need	No, I could afford it	No, I didn't need	No, I didn't need
2214	Arnaoutogeitonia_500003	AgiosIoanArnaout_63	AgiosIoanArnaout	63	31	More than 20 years	Cyprus	Married	MSc/MA	166	58	21.04804761213529	Female	Very good	No	No	No	No	No	No	No	No	No	No	No	No	No	2017-07-11T13:00:00Z	No	Bottled water	No	2	2	0	0	0	7	4	7	Not at all	0	Never or almost never	1-2 times per week	No, I didn't need care	No, I didn't need care	No, I didn't need	No, I could afford it	No, I didn't need	No, I didn't need
2150	AgiosNektarios_500013	AgiosNektarios_500013	AgiosNektarios	500013	42	More than 20 years	Other non-EU country	Divorced	BSc/BA	172	66	22.30935640886966	Female	Very good	No	No	No	No	No	No	No	No	No	No	No	No	No	2017-07-05T09:00:00Z	No	Tap water Bottled water	No	2	3	0	0	0	2	2	2	Yes, daily	7	Less than 1 hour per day	2-3 days per month	No, I didn't face any delays	No, I didn't face any delays	No, I didn't need	No, I didn't need	No, I didn't need	No, I didn't need
1118	ApostolosAndreas_500009	ApostolosAndreas_500009	ApostolosAndreas	500009	28	All my life	Cyprus	Married	NonUniversity	170	65	22.49134948096886	Male	Very good	No	No	No	No	No	No	No	No	No	No	No	No	No	2017-07-05T13:30:00Z	Yes	Tap water	Yes	5	0	0	0	0	5	3	3	Not at all	0	Never or almost never	3-4 times per week	No, I didn't face any delays	No, I didn't face any delays	No, I could afford it	No, I didn't need	No, I could afford it	No, I didn't need
2214	Katholiki_500005	Katholiki_500005	Katholiki	500005	30	All my life	Cyprus	Married	BSc/BA	169	68	23.80869017191275	Male	Very good	Do not know	No	No	Yes	No	No	No	No	No	Yes	No	No	No	2017-07-07T09:00:00Z	No	Tap water Water from vending machines Spring water	No	1	0	3	1	0	7	1	0	Not at all	0	Less than 1 hour per day	5-6 times per week	No, I didn't face any delays	No, I didn't face any delays	No, I could afford it	No, I could afford it	No, I could afford it	No, I didn't need
1471	AgiaTrias_500015	AgiaTrias_500015	AgiaTrias	500015	31	Less than a year	Cyprus	Cohabitating	MSc/MA	160	48	18.749999999999996	Female	Very good	Do not know	No	No	No	No	No	No	No	Yes	I don't want to answer	No	No	No	2017-07-11T12:00:00Z	No	Tap water	No	10	0	0	0	0	7	2	5	Yes, daily	1	More than 1 hour per day	3-4 times per week	No, I didn't need care	No, I didn't need care	No, I didn't need	No, I didn't need	No, I didn't need	No, I didn't need
1605	Katholiki_500005	Katholiki_500005	Katholiki	500005	26	All my life	Cyprus	Married	NonUniversity	166	64	23.225431847873423	Female	Good	No	No	No	No	No	No	Do not know	Do not know	No	No	No	No	No	2017-07-10T07:30:00Z	No	Tap water Bottled water	No	3	2	0	0	0	7	5	7	Yes, daily	20	Never or almost never	Less than 1 time per month	No, I didn't need care	No, I didn't need care	No, I didn't need	No, I didn't need	No, I didn't need	No, I didn't need
2173	AgiosNektarios_500013	AgiosNektarios_500013	AgiosNektarios	500013	46	All my life	Cyprus	Married	MSc/MA	168	62	21.9671201814059	Female	Very good	No	No	No	No	No	No	No	No	No	No	No	No	No	2017-07-06T12:00:00Z	No	Tap water Other	No	5	0	0	0	3	NA	NA	NA	Not at all	0	Never or almost never	Never consumed alcohol in the past 12 month	No, I didn't need care	No, I didn't need care	No, I could afford it	No, I could afford it	No, I could afford it	No, I could afford it
2332	Kapsalos_500012	Kapsalos_500012	Kapsalos	500012	28	More than 20 years	Cyprus	Single	MSc/MA	179	74	23.095409007209515	Male	Very good	No	No	No	No	No	No	No	No	No	No	No	No	No	2017-07-12T08:30:00Z	No	Spring water	No	0	0	0	5	0	3	1	1	Yes, daily	15	More than 1 hour per day	3-4 times per week	No, I didn't need care	No, I didn't need care	No, I didn't need	No, I didn't need	No, I didn't need	No, I didn't need
2366	Katholiki_500005	Katholiki_500005	Katholiki	500005	46	More than 20 years	Other non-EU country	Married	MSc/MA	160	60	23.437499999999996	Female	Very good	No	No	No	No	No	No	No	No	No	No	No	No	No	2017-07-11T10:00:00Z	Yes	Tap water Bottled water	Yes	1	6	0	0	0	7	1	1	Not at all	0	I don't know/I don't remember	2-3 days per month	No, I didn't face any delays	No, I didn't face any delays	No, I could afford it	No, I could afford it	No, I could afford it	No, I didn't need
1846	AgiosSpyridon_500020	AgiosSpyridon_500020	AgiosSpyridon	500020	65	Less than a year	Cyprus	Divorced	BSc/BA	155	70	29.1363163371488	Female	Good	Yes	No	No	Yes	No	No	No	No	No	No	No	No	No	2017-07-11T06:30:00Z	No	Tap water Bottled water	NA	7	2	0	0	0	7	5	7	Not at all	0	Never or almost never	Never or I have consumed alcohol only a few times in my life	No, I didn't face any delays	I don't want to answer	No, I didn't need	No, I didn't need	No, I didn't need	No, I didn't need
1385	AgiosSpyridon_500020	AgiosSpyridon_500020	AgiosSpyridon	500020	23	All my life	Cyprus	Single	High School/Technical School	173	78	26.061679307694877	Male	Very good	No	No	No	No	No	No	No	No	No	No	No	No	No	2017-07-10T14:00:00Z	No	Bottled water	No	0	5	5	0	0	3	3	3	Yes, daily	1	More than 1 hour per day	1-2 times per week	No, I didn't face any delays	No, I didn't face any delays	No, I didn't need	No, I didn't need	No, I didn't need	No, I didn't need
1210	AgiosSpyridon_500020	AgiosSpyridon_500020	AgiosSpyridon	500020	30	All my life	Cyprus	Married	MSc/MA	162	48	18.289894833104707	Female	Very good	No	No	No	No	No	No	No	No	No	No	No	No	No	2017-07-11T15:00:00Z	No	Bottled water	No	0	6	0	0	4	7	1	2	Not at all	0	Never or almost never	1-2 times per week	No, I didn't need care	No, I didn't need care	No, I didn't need	No, I could afford it	No, I didn't need	No, I didn't need
1344	Neapoli_500016	Neapoli_500016	Neapoli	500016	34	6-10 years	Other non-EU country	Single	PhD	170	55	19.031141868512112	Female	Good	No	No	No	No	No	No	No	No	No	Do not know	No	No	No	2017-07-14T09:00:00Z	No	Tap water Bottled water	No	0	8	0	0	0	7	7	7	Yes, daily	10	Less than 1 hour per day	1-2 times per week	No, I didn't face any delays	No, I didn't face any delays	No, I didn't need	No, I didn't need	No, I didn't need	No, I didn't need
1857	AgiosSpyridon_500020	AgiosSpyridon_500020	AgiosSpyridon	500020	64	All my life	Cyprus	Married	NonUniversity	160	81	31.640624999999993	Female	Good	No	No	No	No	No	No	No	No	No	No	No	No	No	2017-07-12T08:15:00Z	No	Tap water	Yes	7	0	0	0	0	7	7	7	Not at all	0	Never or almost never	1 time per month	No, I didn't face any delays	No, I didn't face any delays	No, I didn't need	No, I could afford it	No, I didn't need	No, I didn't need
2199	AgiosIoannis_500006	AgiosIoanArnaout_63	AgiosIoanArnaout	63	61	All my life	Cyprus	Married	High School/Technical School	170	84	29.065743944636683	Male	Good	Yes	I don't want to answer	I don't want to answer	I don't want to answer	I don't want to answer	I don't want to answer	I don't want to answer	I don't want to answer	I don't want to answer	Yes	I don't want to answer	I don't want to answer	I don't want to answer	2017-07-14T13:00:00Z	No	Bottled water	No	0	5	0	0	0	0	0	0	Not at all	0	Less than 1 hour per day	I don't want to answer	No, I didn't face any delays	I don't want to answer	No, I could afford it	No, I could afford it	No, I could afford it	I don't want to answer
1596	Kapsalos_500012	Kapsalos_500012	Kapsalos	500012	54	All my life	Cyprus	Divorced	NonUniversity	175	86	28.081632653061224	Male	Good	No	No	No	Yes	No	No	Yes	No	No	Yes	No	No	No	2017-07-12T12:00:00Z	No	Tap water	No	10	3	0	0	0	0	0	0	Not at all	0	Never or almost never	2-3 days per month	Yes	No, I didn't face any delays	Yes	Yes	No, I could afford it	No, I didn't need
2188	AgiaZoni_500014	AgiaZoni_500014	AgiaZoni	500014	58	All my life	Cyprus	Divorced	NonUniversity	NA	70	NA	Female	So and so	No	No	No	Yes	No	No	Yes	Yes	No	No	No	No	Do not know	2017-07-14T15:00:00Z	No	Tap water Bottled water	No	2	2	0	0	0	7	3	1	Not at all	0	More than 1 hour per day	5-6 times per week	I don't want to answer	I don't want to answer	I don't want to answer	No, I could afford it	No, I could afford it	I don't want to answer
2469	AgiosGeorgios_500010	AgiosGeorgios_500010	AgiosGeorgios	500010	61	All my life	Cyprus	Married	NonUniversity	172	88	29.745808545159548	Male	Very good	No	No	No	No	No	No	No	No	No	No	No	No	No	2017-07-12T13:00:00Z	No	Tap water Bottled water	No	2	6	0	0	0	0	0	0	Not at all	0	Less than 1 hour per day	3-4 times per week	No, I didn't need care	No, I didn't need care	No, I didn't need	No, I didn't need	No, I didn't need	No, I didn't need
2072	AgiosNikolaos_500017	AgiosNikolaos_500017	AgiosNikolaos	500017	42	All my life	Cyprus	Married	MSc/MA	165	102	37.46556473829202	Male	Very good	No	No	No	No	No	No	No	No	No	No	No	No	No	2017-07-14T12:00:00Z	Yes	Tap water	Yes	13	0	0	0	0	4	1	0	Not at all	0	Never or almost never	1-2 times per week	No, I didn't need care	No, I didn't need care	No, I didn't need	No, I could afford it	No, I didn't need	No, I didn't need
1367	Zakaki_500021	Zakaki_500021	Zakaki	500021	54	All my life	Cyprus	Married	High School/Technical School	161	74	28.54828131630724	Female	Good	I don't want to answer	No	No	No	No	No	Yes	No	No	No	No	No	No	2017-07-12T14:30:00Z	No	Tap water	No	2	0	0	0	0	7	7	7	Not at all	0	I don't know/I don't remember	Less than 1 time per month	I don't want to answer	I don't want to answer	I don't want to answer	Yes	I don't want to answer	I don't want to answer
1298	ApostolosAndreas_500009	ApostolosAndreas_500009	ApostolosAndreas	500009	29	All my life	Cyprus	Married	BSc/BA	178	79	24.933720489837143	Male	Good	No	No	No	No	No	No	No	No	No	No	No	No	No	2017-07-17T09:30:00Z	No	Tap water Bottled water Spring water	No	0	0	0	7	0	2	1	0	Yes, daily	4	Never or almost never	2-3 days per month	Yes	No, I didn't face any delays	No, I could afford it	No, I could afford it	No, I could afford it	No, I didn't need
1693	ApostolosAndreas_500009	ApostolosAndreas_500009	ApostolosAndreas	500009	56	All my life	Cyprus	Married	High School/Technical School	175	84	27.428571428571427	Male	So and so	Yes	I don't want to answer	I don't want to answer	I don't want to answer	I don't want to answer	I don't want to answer	I don't want to answer	I don't want to answer	I don't want to answer	I don't want to answer	I don't want to answer	I don't want to answer	I don't want to answer	2017-07-14T11:30:00Z	No	Bottled water	No	0	4	0	0	0	7	7	5	Not at all	0	Never or almost never	3-4 times per week	No, I didn't need care	No, I didn't need care	No, I didn't need	No, I didn't need	No, I didn't need	No, I didn't need
1702	AgiaZoni_500014	AgiaZoni_500014	AgiaZoni	500014	30	1-5 years	Other EU country	Single	PhD	169	69	24.158817968558527	Female	Very good	No	No	No	No	No	Yes	No	No	No	No	No	No	No	2017-08-01T18:36:00Z	No	Tap water Other	No	4	0	0	0	4	7	1	1	Not at all	0	Less than 1 hour per day	3-4 times per week	No, I didn't need care	No, I didn't need care	No, I didn't need	No, I didn't need	No, I didn't need	No, I didn't need
1121	TziamiTzentit_500002	BeachFrontQuarter_1247	BeachFrontQuarter	1247	52	All my life	Cyprus	Divorced	High School/Technical School	157	47	19.067710657633167	Female	Good	No	No	No	No	No	No	No	No	No	No	No	Yes	No	2017-07-14T07:00:00Z	No	Bottled water	No	0	8	0	0	0	7	7	2.5	Not at all	0	Never or almost never	Never consumed alcohol in the past 12 month	No, I didn't face any delays	Yes	Yes	Yes	No, I could afford it	Yes
1493	AgiosSpyridon_500020	AgiosSpyridon_500020	AgiosSpyridon	500020	55	All my life	Cyprus	Married	Primary school	NA	NA	NA	Female	So and so	No	No	No	No	No	No	Yes	Yes	I don't want to answer	I don't want to answer	I don't want to answer	I don't want to answer	No	2017-07-14T17:00:00Z	No	NA	NA	NA	NA	NA	NA	NA	NA	NA	NA	NA	NA	NA	NA	No, I didn't need care	No, I didn't need care	No, I didn't need	No, I didn't need	No, I didn't need	No, I didn't need
1040	ApostoloiPetroskaiPavlos_500011	ApostoloiPetrosKaiPavlos_500011	ApostoloiPetrosKaiPavlos	500011	32	All my life	Cyprus	Single	MSc/MA	175	82	26.775510204081634	Female	Very good	No	No	No	No	No	No	No	No	No	No	No	No	No	2017-07-19T09:00:00Z	No	Bottled water	No	0	8	0	0	0	7	3	3	Yes, occasionally	0	More than 1 hour per day	1-2 times per week	No, I didn't need care	No, I didn't need care	No, I didn't need	No, I didn't need	No, I didn't need	No, I didn't need
1453	ApostolosAndreas_500009	ApostolosAndreas_500009	ApostolosAndreas	500009	51	All my life	Cyprus	Married	BSc/BA	175	98	32	Male	Good	No	No	No	Yes	No	No	No	No	No	No	No	No	No	2017-07-18T15:00:00Z	No	Bottled water	No	0	12	0	0	0	0	0	0	Yes, daily	30	More than 1 hour per day	Never consumed alcohol in the past 12 month	No, I didn't face any delays	No, I didn't face any delays	No, I could afford it	No, I could afford it	No, I could afford it	No, I didn't need
1348	Katholiki_500005	Katholiki_500005	Katholiki	500005	28	All my life	Cyprus	Cohabitating	NonUniversity	161	55	21.218317194552675	Female	Good	Yes	Yes	Yes	No	No	No	No	No	No	Yes	No	No	No	2017-07-19T13:00:00Z	No	Bottled water	Yes	0	5.5	0	0	0	7	1	2	Not at all	0	Less than 1 hour per day	1 time per month	No, I didn't face any delays	No, I didn't face any delays	No, I could afford it	No, I could afford it	No, I could afford it	No, I could afford it
2033	AgiaFylaxis_500018	AgiaFylPanEvangel_1819	AgiaFylPanEvangel	1819	47	All my life	Cyprus	Married	NonUniversity	160	71	27.734374999999993	Female	Good	Yes	No	No	No	No	No	No	No	Yes	No	No	No	No	2017-07-18T13:30:00Z	Yes	Tap water Water from vending machines Other	Yes	0	0	5.5	0	0	7	2.5	1	Not at all	0	Never or almost never	Daily or almost daily	No, I didn't face any delays	No, I didn't need care	No, I could afford it	No, I could afford it	No, I could afford it	No, I could afford it
1633	AgiaFylaxis_500018	AgiaFylPanEvangel_1819	AgiaFylPanEvangel	1819	61	All my life	Cyprus	Married	High School/Technical School	176	98	31.63739669421488	Male	Good	Yes	I don't want to answer	I don't want to answer	Yes	I don't want to answer	I don't want to answer	I don't want to answer	I don't want to answer	I don't want to answer	I don't want to answer	I don't want to answer	I don't want to answer	I don't want to answer	2017-07-18T13:00:00Z	No	Water from vending machines	No	0	0	5	0	0	7	7	4	Not at all	NA	More than 1 hour per day	Daily or almost daily	No, I didn't need care	I don't want to answer	I don't want to answer	I don't want to answer	Yes	I don't want to answer
1115	AgiosGeorgios_500010	AgiosGeorgios_500010	AgiosGeorgios	500010	54	All my life	Cyprus	Married	High School/Technical School	165	80	29.384756657483933	Female	Very good	No	No	No	No	No	I don't want to answer	No	No	No	No	No	No	I don't want to answer	2017-07-20T16:00:00Z	No	Tap water	No	3.5	0	0	0	0	7	7	7	Not at all	0	Less than 1 hour per day	Never or I have consumed alcohol only a few times in my life	No, I didn't need care	No, I didn't need care	No, I didn't need	No, I didn't need	No, I could afford it	I don't want to answer
1068	Katholiki_500005	Katholiki_500005	Katholiki	500005	32	11-20 years	Other EU country	Cohabitating	BSc/BA	163	55	20.70081674131507	Female	Very good	No	No	No	No	No	No	No	No	No	No	No	No	No	2017-07-21T11:53:00Z	No	Bottled water	No	0	12	0	0	0	7	2.5	1	Yes, daily	5	Never or almost never	1 time per month	No, I didn't need care	No, I didn't need care	No, I didn't need	No, I could afford it	No, I didn't need	No, I didn't need
1140	AgiosGeorgios_500010	AgiosGeorgios_500010	AgiosGeorgios	500010	30	More than 20 years	Other EU country	Single	MSc/MA	150	42	18.666666666666668	Female	Very good	No	I don't want to answer	I don't want to answer	I don't want to answer	I don't want to answer	I don't want to answer	I don't want to answer	I don't want to answer	I don't want to answer	I don't want to answer	I don't want to answer	I don't want to answer	I don't want to answer	2017-07-18T12:00:00Z	No	Tap water Water from vending machines	No	0	0	10	0	0	1	1	0	Not at all	0	Less than 1 hour per day	2-3 days per month	No, I didn't need care	No, I didn't need care	No, I could afford it	No, I could afford it	No, I didn't need	No, I didn't need
1690	ApostolosAndreas_500009	ApostolosAndreas_500009	ApostolosAndreas	500009	45	More than 20 years	Cyprus	Married	NonUniversity	163	54	20.32443825510934	Female	Good	Yes	No	No	Do not know	No	No	No	No	No	No	I don't want to answer	No	No	2017-07-06T15:00:00Z	No	Tap water Bottled water	No	1	2.5	0	0	0	7	7	7	Yes, daily	25	I don't want to answer	Daily or almost daily	No, I didn't need care	I don't want to answer	No, I didn't need	No, I could afford it	No, I could afford it	No, I didn't need
2199	AgiosSpyridon_500020	AgiosSpyridon_500020	AgiosSpyridon	500020	27	All my life	Cyprus	Cohabitating	High School/Technical School	160	51	19.921874999999996	Female	Very good	No	No	No	No	No	No	No	No	No	No	No	No	No	2017-07-17T12:00:00Z	No	Tap water	Yes	6	0	0	0	0	7	1	1	Yes, daily	NA	Less than 1 hour per day	2-3 days per month	No, I didn't need care	No, I didn't need care	No, I didn't need	No, I didn't need	No, I didn't need	No, I didn't need
2285	AgiosSpyridon_500020	AgiosSpyridon_500020	AgiosSpyridon	500020	29	All my life	Cyprus	Single	BSc/BA	161	53	20.446742023841672	Female	Very good	No	No	No	No	No	No	Yes	Yes	No	No	No	No	No	2017-07-17T15:30:00Z	No	Tap water Bottled water	No	1	3	0	0	0	7	6	1	Not at all	0	Less than 1 hour per day	1-2 times per week	Yes	No, I didn't face any delays	No, I could afford it	No, I didn't need	No, I didn't need	No, I didn't need
2302	AgiosSpyridon_500020	AgiosSpyridon_500020	AgiosSpyridon	500020	54	All my life	Cyprus	Married	High School/Technical School	165	70	25.71166207529844	Female	Good	No	No	No	No	No	No	Yes	No	No	No	No	No	No	2017-07-18T12:00:00Z	No	Tap water Bottled water	No	0	11	0	0	0	7	7	7	Yes, daily	9	More than 1 hour per day	1-2 times per week	No, I didn't need care	No, I didn't need care	No, I didn't need	No, I didn't need	No, I didn't need	No, I didn't need
1340	Zakaki_500021	Zakaki_500021	Zakaki	500021	37	All my life	Cyprus	Married	BSc/BA	176	106	34.22004132231405	Male	Good	No	No	No	No	No	No	Do not know	No	No	Do not know	No	No	No	2017-07-13T15:00:00Z	No	Bottled water	No	0	10	0	0	0	2	1	1	Yes, daily	15	More than 1 hour per day	3-4 times per week	No, I didn't need care	No, I didn't need care	No, I didn't need	No, I didn't need	No, I didn't need	No, I didn't need
2205	ApostolosAndreas_500009	ApostolosAndreas_500009	ApostolosAndreas	500009	26	All my life	Cyprus	Single	MSc/MA	162	56	21.338210638622158	Female	Very good	No	No	No	No	No	No	No	No	No	No	No	No	No	2017-07-17T08:00:00Z	No	Tap water Bottled water	No	0	4	0	0	0	2	0	0	Not at all	0	More than 1 hour per day	1-2 times per week	Yes	No, I didn't need care	No, I didn't need	No, I didn't need	No, I didn't need	No, I didn't need
1706	ApostoloiPetroskaiPavlos_500011	ApostoloiPetrosKaiPavlos_500011	ApostoloiPetrosKaiPavlos	500011	63	All my life	Cyprus	Married	MSc/MA	172	75	25.351541373715524	Male	Very good	No	No	No	Yes	No	No	Yes	No	No	No	No	No	No	2017-07-19T06:30:00Z	No	Tap water Bottled water	No	2	2	0	0	0	7	3.5	1	Not at all	0	Less than 1 hour per day	Daily or almost daily	No, I didn't need care	No, I didn't need care	No, I didn't need	No, I didn't need	No, I didn't need	No, I didn't need
2161	AgiaFylaxis_500018	AgiaFylPanEvangel_1819	AgiaFylPanEvangel	1819	63	More than 20 years	Cyprus	Married	BSc/BA	152	68	29.43213296398892	Female	Good	No	No	No	No	No	Do not know	Yes	Yes	No	Do not know	Do not know	No	No	2017-07-19T07:00:00Z	No	Bottled water Water from vending machines	No	0	3	5	0	0	7	3.5	2	Not at all	0	More than 1 hour per day	Less than 1 time per month	No, I didn't face any delays	No, I didn't face any delays	No, I could afford it	No, I could afford it	No, I could afford it	No, I didn't need
1589	Omonoia_500008	Omonoia_500008	Omonoia	500008	49	All my life	Cyprus	Married	High School/Technical School	163	64	24.088223117166624	Female	Good	Yes	I don't want to answer	I don't want to answer	Yes	I don't want to answer	I don't want to answer	I don't want to answer	Yes	I don't want to answer	I don't want to answer	I don't want to answer	I don't want to answer	I don't want to answer	2017-08-10T12:00:00Z	No	Bottled water	No	0	0	0	0	0	0	3	2	Not at all	0	Never or almost never	Less than 1 time per month	No, I didn't need care	No, I didn't need care	No, I didn't need	No, I didn't need	No, I didn't need	No, I didn't need
1395	Neapoli_500016	Neapoli_500016	Neapoli	500016	46	All my life	Cyprus	Married	BSc/BA	179	85	26.528510346119035	Male	Very good	No	No	No	No	No	No	Yes	Yes	No	Yes	No	No	No	2017-07-24T08:00:00Z	No	Tap water	Yes	0	0	0	0	30	7	7	7	Not at all	0	Never or almost never	1-2 times per week	No, I didn't need care	No, I didn't need care	No, I didn't need	No, I didn't need	No, I didn't need	No, I didn't need
1777	ApostoloiPetroskaiPavlos_500011	ApostoloiPetrosKaiPavlos_500011	ApostoloiPetrosKaiPavlos	500011	61	All my life	Cyprus	Married	High School/Technical School	165	56	20.569329660238754	Female	Good	No	No	No	No	No	No	Yes	No	No	No	No	No	No	2017-07-20T07:00:00Z	No	Tap water Bottled water	No	0	4	0	0	0	7	7	7	Not at all	0	Less than 1 hour per day	Less than 1 time per month	No, I didn't face any delays	No, I didn't face any delays	No, I didn't need	No, I could afford it	No, I didn't need	No, I didn't need
1564	Omonoia_500008	Omonoia_500008	Omonoia	500008	50	Less than a year	Other EU country	Married	High School/Technical School	171	66	22.571047501795427	Female	Very good	No	No	No	No	No	No	No	No	No	No	No	No	No	2017-07-20T09:00:00Z	No	Bottled water	No	0	8	0	0	0	7	5	6	Not at all	0	More than 1 hour per day	1-2 times per week	No, I didn't need care	No, I didn't need care	No, I didn't need	No, I didn't need	No, I didn't need	No, I didn't need
2291	ApostolosAndreas_500009	ApostolosAndreas_500009	ApostolosAndreas	500009	29	More than 20 years	Cyprus	Single	BSc/BA	175	77	25.142857142857142	Male	Good	I don't want to answer	No	No	Do not know	No	Do not know	No	No	No	No	No	No	No	2017-07-25T17:09:00Z	No	Tap water	No	2	2	2	0	0	0	0	0	Not at all	0	Less than 1 hour per day	1-2 times per week	I don't want to answer	I don't want to answer	No, I could afford it	No, I didn't need	Yes	No, I didn't need
2011	ApostoloiPetroskaiPavlos_500011	ApostoloiPetrosKaiPavlos_500011	ApostoloiPetrosKaiPavlos	500011	52	All my life	Cyprus	Married	High School/Technical School	155	90	37.460978147762745	Female	So and so	Yes	No	No	Yes	No	No	No	No	Yes	No	No	No	No	2017-07-24T14:18:00Z	No	Tap water Bottled water	No	2	4.5	0	0	0	7	7	2	Yes, daily	15	Never or almost never	Never consumed alcohol in the past 12 month	No, I didn't need care	No, I didn't need care	No, I could afford it	Yes	No, I could afford it	No, I didn't need
2243	Zakaki_500021	Zakaki_500021	Zakaki	500021	27	All my life	Cyprus	Single	MSc/MA	170	54	18.68512110726644	Male	Very good	No	No	No	No	No	No	No	No	No	No	No	No	No	2017-07-20T15:30:00Z	No	Bottled water	No	0	5.5	0	0	0	0	1	1	Yes, daily	11	Less than 1 hour per day	3-4 times per week	No, I didn't need care	No, I didn't need care	No, I didn't need	No, I didn't need	No, I didn't need	No, I didn't need
2213	ApostoloiPetroskaiPavlos_500011	ApostoloiPetrosKaiPavlos_500011	ApostoloiPetrosKaiPavlos	500011	52	All my life	Cyprus	Married	BSc/BA	164	71	26.397977394408095	Female	Good	No	No	No	No	No	No	No	No	No	No	No	No	No	2017-07-20T14:45:00Z	No	Bottled water	No	0	3.5	0	0	0	7	2	1	Not at all	0	Never or almost never	1-2 times per week	No, I didn't face any delays	No, I didn't face any delays	No, I could afford it	No, I could afford it	No, I could afford it	No, I didn't need
1426	Katholiki_500005	Katholiki_500005	Katholiki	500005	60	1-5 years	Other non-EU country	Married	NonUniversity	167	90	32.2707877657858	Male	Good	No	No	No	No	Yes	Yes	No	No	No	No	No	No	No	2017-07-22T10:05:00Z	Yes	Tap water	Yes	4	0	0	0	0	7	0	0	Yes, daily	40	More than 1 hour per day	Daily or almost daily	No, I didn't face any delays	No, I didn't face any delays	No, I could afford it	No, I could afford it	No, I could afford it	No, I could afford it
1689	Omonoia_500008	Omonoia_500008	Omonoia	500008	30	All my life	Cyprus	Single	BSc/BA	157	70	28.398718000730252	Female	Very good	No	No	No	No	No	No	No	No	No	No	No	No	No	2017-07-24T15:32:00Z	No	Bottled water	No	0	8	0	0	0	3	4	4	Yes, daily	19	More than 1 hour per day	3-4 times per week	No, I didn't face any delays	No, I didn't face any delays	No, I didn't need	No, I didn't need	No, I didn't need	No, I didn't need
2053	ApostoloiPetroskaiPavlos_500011	ApostoloiPetrosKaiPavlos_500011	ApostoloiPetrosKaiPavlos	500011	33	All my life	Cyprus	Cohabitating	MSc/MA	162	69	26.291723822588015	Female	Good	No	No	No	No	No	No	No	No	No	No	No	No	No	2017-08-09T11:58:00Z	No	Tap water Bottled water	No	0	2	0	0	0	7	2	1	Yes, daily	20	More than 1 hour per day	3-4 times per week	No, I didn't need care	No, I didn't need care	No, I could afford it	No, I could afford it	No, I didn't need	No, I didn't need
1886	AgiaFylaxis_500018	AgiaFylPanEvangel_1819	AgiaFylPanEvangel	1819	55	More than 20 years	Other EU country	Married	BSc/BA	170	67	23.18339100346021	Female	Very good	No	No	No	No	No	No	No	Yes	No	No	No	No	No	2017-07-21T06:55:00Z	No	Tap water Bottled water Water from vending machines	No	1	1	5	0	0	7	7	5	Yes, daily	12	Never or almost never	2-3 days per month	No, I didn't need care	No, I didn't need care	No, I didn't need	No, I didn't need	No, I didn't need	No, I didn't need
1999	Katholiki_500005	Katholiki_500005	Katholiki	500005	28	All my life	Cyprus	Cohabitating	BSc/BA	180	96	29.629629629629626	Male	Very good	No	No	No	No	No	No	No	No	No	No	No	No	No	2017-07-21T08:10:00Z	No	Bottled water	No	0	5	0	0	0	6	2	1	Not at all	NA	Never or almost never	Less than 1 time per month	No, I didn't need care	No, I didn't need care	No, I didn't need	No, I didn't need	No, I didn't need	No, I didn't need
1682	ApostoloiPetroskaiPavlos_500011	ApostoloiPetrosKaiPavlos_500011	ApostoloiPetrosKaiPavlos	500011	51	11-20 years	Cyprus	Married	BSc/BA	163	59	22.20633068613798	Female	Very good	No	No	No	No	No	Yes	I don't want to answer	Yes	No	No	No	Yes	No	2017-07-21T14:10:00Z	Yes	Tap water	Yes	9	0	0	0	0	7	7	3.5	Not at all	0	Never or almost never	1-2 times per week	No, I didn't need care	No, I didn't need care	No, I could afford it	No, I didn't need	No, I could afford it	No, I didn't need
1171	Tsiflikoudia_500007	BeachFrontQuarter_1247	BeachFrontQuarter	1247	63	All my life	Cyprus	Married	Primary school	NA	80	NA	Female	So and so	No	I don't want to answer	I don't want to answer	I don't want to answer	I don't want to answer	Yes	Yes	I don't want to answer	I don't want to answer	I don't want to answer	I don't want to answer	I don't want to answer	I don't want to answer	2017-07-27T14:37:00Z	No	Bottled water	No	0	5	0	0	0	7	4.5	3.5	Not at all	0	Less than 1 hour per day	Less than 1 time per month	No, I didn't need care	I don't want to answer	I don't want to answer	I don't want to answer	I don't want to answer	I don't want to answer
1323	ApostoloiPetroskaiPavlos_500011	ApostoloiPetrosKaiPavlos_500011	ApostoloiPetrosKaiPavlos	500011	56	1-5 years	Cyprus	Married	BSc/BA	183	112	33.4438173728687	Male	Good	Do not know	No	No	No	No	No	No	No	Yes	No	No	No	No	2017-07-21T11:01:00Z	No	Bottled water Water from vending machines	No	0	2	4	0	0	7	7	7	Yes, daily	40	Never or almost never	2-3 days per month	No, I didn't face any delays	No, I didn't face any delays	No, I didn't need	No, I didn't need	No, I didn't need	No, I didn't need
1517	ApostoloiPetroskaiPavlos_500011	ApostoloiPetrosKaiPavlos_500011	ApostoloiPetrosKaiPavlos	500011	24	All my life	Cyprus	Divorced	MSc/MA	189	120	33.59368438733518	Male	Very good	No	No	No	No	No	No	No	No	No	No	No	No	Do not know	2017-07-21T09:12:00Z	No	Water from vending machines	No	0	10	0	0	0	2	1	0	Yes, daily	17.5	More than 1 hour per day	1-2 times per week	Yes	I don't want to answer	No, I could afford it	No, I didn't need	No, I didn't need	No, I didn't need
1977	Katholiki_500005	Katholiki_500005	Katholiki	500005	33	6-10 years	Cyprus	Married	PhD	162	60	22.86236854138088	Female	Very good	No	No	No	No	No	No	No	No	No	No	No	No	No	2017-07-22T18:30:00Z	No	Spring water	No	0	0	0	6	0	7	1	1	Not at all	0	More than 1 hour per day	1 time per month	No, I didn't need care	No, I didn't need care	No, I didn't need	No, I didn't need	No, I didn't need	No, I didn't need
1619	AgiosGeorgios_500010	AgiosGeorgios_500010	AgiosGeorgios	500010	47	All my life	Cyprus	Married	BSc/BA	172	74	25.013520822065985	Male	Good	Yes	No	No	No	No	No	Yes	Yes	No	No	No	No	No	2017-07-24T09:47:00Z	No	Water from vending machines	No	0	0	13.5	0	0	7	4.5	2.5	Not at all	0	Less than 1 hour per day	2-3 days per month	Yes	I don't want to answer	Yes	Yes	Yes	I don't want to answer
2116	ApostoloiPetroskaiPavlos_500011	ApostoloiPetrosKaiPavlos_500011	ApostoloiPetrosKaiPavlos	500011	55	More than 20 years	Other EU country	Divorced	Post-secondary education	160	110	42.96874999999999	Female	Good	No	No	No	No	No	No	Yes	Yes	No	Yes	No	No	No	2017-07-24T11:34:00Z	No	Tap water	No	8	0	0	0	0	7	7	7	Not at all	0	Never or almost never	1 time per month	Yes	No, I didn't face any delays	No, I could afford it	Yes	No, I could afford it	No, I didn't need
2033	ApostoloiPetroskaiPavlos_500011	ApostoloiPetrosKaiPavlos_500011	ApostoloiPetrosKaiPavlos	500011	52	All my life	Cyprus	Widowed	Post-secondary education	164	91	33.834027364663896	Female	Very good	No	No	No	No	No	Yes	Yes	Yes	No	No	No	No	No	2017-07-25T09:25:00Z	No	Tap water Bottled water	No	0	2	0	0	0	7	6	5	Not at all	0	More than 1 hour per day	Daily or almost daily	No, I didn't need care	No, I didn't need care	No, I could afford it	No, I didn't need	No, I could afford it	No, I didn't need
1503	ApostoloiPetroskaiPavlos_500011	ApostoloiPetrosKaiPavlos_500011	ApostoloiPetrosKaiPavlos	500011	52	All my life	Cyprus	Single	BSc/BA	165	85	31.22130394857668	Female	Very good	No	No	Yes	No	No	Do not know	Yes	No	No	Do not know	No	No	No	2017-07-24T12:28:00Z	Yes	Tap water	Yes	6	0	0	0	0	7	4	3	Not at all	0	I don't know/I don't remember	1 time per month	No, I didn't need care	I don't want to answer	No, I didn't need	No, I didn't need	No, I didn't need	No, I didn't need
2352	AgiosGeorgios_500010	AgiosGeorgios_500010	AgiosGeorgios	500010	53	All my life	Cyprus	Married	High School/Technical School	165	77	28.282828282828287	Female	Good	No	No	No	No	No	Do not know	Yes	No	No	No	No	No	No	2017-07-25T07:55:00Z	No	Tap water Bottled water	No	1	6	0	0	0	7	7	2	Not at all	0	Never or almost never	Never or I have consumed alcohol only a few times in my life	No, I didn't need care	No, I didn't need care	No, I didn't need	No, I didn't need	No, I didn't need	No, I didn't need
2338	AgiosGeorgios_500010	AgiosGeorgios_500010	AgiosGeorgios	500010	60	All my life	Cyprus	Married	Gymnasium	170	87	30.103806228373706	Male	Good	No	I don't want to answer	I don't want to answer	I don't want to answer	I don't want to answer	Yes	I don't want to answer	I don't want to answer	I don't want to answer	I don't want to answer	I don't want to answer	I don't want to answer	I don't want to answer	2017-07-25T08:41:00Z	No	Tap water Water from vending machines	No	13.5	0	0	0	0	7	2	1	Yes, daily	35	More than 1 hour per day	2-3 days per month	No, I didn't face any delays	No, I didn't face any delays	No, I could afford it	No, I could afford it	No, I could afford it	No, I didn't need
1054	Kapsalos_500012	Kapsalos_500012	Kapsalos	500012	37	More than 20 years	Cyprus	Married	MSc/MA	168	72	25.510204081632658	Female	Good	No	Yes	No	No	No	No	No	No	No	Yes	No	No	No	2017-07-26T09:39:00Z	Yes	Tap water	Yes	10	0	0	0	0	7	2	2	Not at all	0	Never or almost never	1-2 times per week	No, I didn't face any delays	No, I didn't face any delays	No, I could afford it	No, I didn't need	No, I could afford it	No, I didn't need
1023	Neapoli_500016	Neapoli_500016	Neapoli	500016	47	6-10 years	Cyprus	Married	Post-secondary education	175	90	29.387755102040817	Female	Good	No	No	No	No	No	No	No	Do not know	No	No	No	No	No	2017-07-26T17:03:00Z	No	Bottled water	No	0	4	0	0	0	7	3	3	Yes, daily	1.5	Less than 1 hour per day	Less than 1 time per month	No, I didn't face any delays	No, I didn't face any delays	No, I could afford it	No, I could afford it	No, I could afford it	No, I didn't need
1336	ApostolosAndreas_500009	ApostolosAndreas_500009	ApostolosAndreas	500009	62	All my life	Cyprus	Single	BSc/BA	152	51	22.07409972299169	Female	Very good	No	I don't want to answer	I don't want to answer	I don't want to answer	I don't want to answer	I don't want to answer	I don't want to answer	Yes	I don't want to answer	I don't want to answer	I don't want to answer	I don't want to answer	I don't want to answer	2017-07-27T08:16:00Z	No	Tap water Bottled water	No	5	10	0	0	0	6	6	6	I don't want to answer	NA	I don't know/I don't remember	1-2 times per week	I don't want to answer	I don't want to answer	I don't want to answer	I don't want to answer	I don't want to answer	I don't want to answer
1615	Katholiki_500005	Katholiki_500005	Katholiki	500005	56	All my life	Cyprus	Married	BSc/BA	189	72	20.15621063240111	Male	Very good	No	I don't want to answer	Yes	I don't want to answer	I don't want to answer	I don't want to answer	I don't want to answer	I don't want to answer	I don't want to answer	I don't want to answer	I don't want to answer	I don't want to answer	I don't want to answer	2017-07-27T16:11:00Z	No	Bottled water	No	2	2	0	0	0	2	0	0	Yes, daily	20	Never or almost never	Daily or almost daily	No, I didn't need care	No, I didn't need care	No, I could afford it	No, I didn't need	No, I didn't need	No, I didn't need
1151	ApostolosAndreas_500009	ApostolosAndreas_500009	ApostolosAndreas	500009	61	All my life	Cyprus	Married	High School/Technical School	181	93	28.387411861664784	Male	Very good	No	No	No	No	No	No	No	No	No	No	No	No	No	2017-07-27T13:30:00Z	No	Bottled water Spring water	No	0	4	0	4	0	7	0	7	Yes, occasionally	0	Less than 1 hour per day	1-2 times per week	No, I didn't need care	No, I didn't need care	No, I could afford it	No, I didn't need	No, I didn't need	No, I didn't need
1953	ApostoloiPetroskaiPavlos_500011	ApostoloiPetrosKaiPavlos_500011	ApostoloiPetrosKaiPavlos	500011	43	All my life	Cyprus	Married	High School/Technical School	183	95	28.367523664486843	Male	Very good	No	No	No	No	No	No	Yes	No	No	No	No	No	No	2017-07-25T13:38:00Z	Yes	Tap water	Yes	6	0	0	0	0	7	1	0	Yes, occasionally	0	Never or almost never	1-2 times per week	No, I didn't face any delays	No, I didn't face any delays	No, I could afford it	No, I didn't need	No, I could afford it	No, I didn't need
1809	AgiosGeorgios_500010	AgiosGeorgios_500010	AgiosGeorgios	500010	59	All my life	Cyprus	Married	High School/Technical School	159	70	27.688778133776353	Female	Good	No	Yes	No	No	No	No	No	I don't want to answer	No	Yes	No	No	No	2017-07-25T14:22:00Z	No	Bottled water	No	0	12	0	0	0	2	0	1	Not at all	0	Never or almost never	2-3 days per month	No, I didn't face any delays	No, I didn't face any delays	No, I could afford it	Yes	No, I could afford it	No, I didn't need
1628	AgiosNikolaos_500017	AgiosNikolaos_500017	AgiosNikolaos	500017	53	More than 20 years	Other non-EU country	Married	High School/Technical School	159	59	23.337684427040067	Female	Good	No	No	No	No	No	Yes	No	No	No	No	No	No	No	2017-07-25T15:23:00Z	No	Tap water Bottled water	No	3	3	0	0	0	7	7	7	Not at all	0	Never or almost never	1-2 times per week	No, I didn't face any delays	No, I didn't face any delays	No, I could afford it	No, I didn't need	No, I could afford it	No, I didn't need
1994	AgiaFylaxis_500018	AgiaFylPanEvangel_1819	AgiaFylPanEvangel	1819	32	6-10 years	Cyprus	Single	MSc/MA	190	93	25.761772853185597	Male	Very bad	Do not know	No	No	Do not know	No	Do not know	Yes	Do not know	No	No	No	No	No	2017-07-26T10:26:00Z	No	Tap water Bottled water	Yes	2	4	0	0	0	3	1	2	Yes, daily	10	More than 1 hour per day	1-2 times per week	No, I didn't face any delays	No, I didn't face any delays	No, I didn't need	Yes	No, I didn't need	No, I didn't need
1711	ApostolosAndreas_500009	ApostolosAndreas_500009	ApostolosAndreas	500009	63	All my life	Cyprus	Married	High School/Technical School	176	98	31.63739669421488	Male	Very good	No	No	No	Yes	No	No	No	No	No	No	No	No	No	2017-07-27T07:23:00Z	No	Bottled water	No	0	10	0	0	0	7	0	1	Not at all	0	Never or almost never	1 time per month	No, I didn't face any delays	No, I didn't need care	No, I could afford it	No, I could afford it	No, I could afford it	No, I didn't need
1514	AgiosNektarios_500013	AgiosNektarios_500013	AgiosNektarios	500013	51	All my life	Cyprus	Married	High School/Technical School	180	93	28.703703703703702	Male	Very good	No	No	No	No	No	No	No	No	No	No	No	No	No	2017-07-26T14:48:00Z	No	Bottled water	No	0	17.5	0	0	0	2	0	0	Yes, occasionally	0	More than 1 hour per day	Daily or almost daily	No, I didn't need care	No, I didn't need care	No, I didn't need	No, I didn't need	No, I didn't need	No, I didn't need
1273	Kapsalos_500012	Kapsalos_500012	Kapsalos	500012	53	All my life	Cyprus	Divorced	High School/Technical School	179	117	36.515714241128556	Male	Good	Yes	Yes	No	No	No	No	Yes	No	No	No	No	No	No	2017-07-26T12:58:00Z	No	Bottled water	No	0	20	0	0	0	1	0	0	Not at all	NA	Less than 1 hour per day	2-3 days per month	No, I didn't need care	No, I didn't need care	No, I didn't need	Yes	No, I didn't need	No, I didn't need
1535	ApostolosAndreas_500009	ApostolosAndreas_500009	ApostolosAndreas	500009	54	All my life	Cyprus	Married	NonUniversity	NA	76	NA	Female	Bad	Yes	I don't want to answer	I don't want to answer	I don't want to answer	I don't want to answer	I don't want to answer	Yes	Yes	I don't want to answer	I don't want to answer	I don't want to answer	I don't want to answer	I don't want to answer	2017-07-27T09:36:00Z	No	Tap water	No	5.5	0	0	0	0	7	7	3	Yes, occasionally	0	More than 1 hour per day	Less than 1 time per month	No, I didn't face any delays	I don't want to answer	I don't want to answer	Yes	I don't want to answer	I don't want to answer
1956	AgiosIoannis_500006	AgiosIoanArnaout_63	AgiosIoanArnaout	63	28	All my life	Other EU country	Cohabitating	BSc/BA	182	93	28.076319285110493	Male	Good	No	No	Do not know	No	No	Do not know	Do not know	No	Do not know	Do not know	No	No	Do not know	2017-07-26T15:52:00Z	No	Bottled water	No	0	2.5	0	0	0	5	2	1	Yes, daily	12	Never or almost never	2-3 days per month	No, I didn't need care	No, I didn't need care	No, I didn't need	Yes	No, I didn't need	No, I didn't need
2244	Kapsalos_500012	Kapsalos_500012	Kapsalos	500012	48	11-20 years	Other EU country	Married	BSc/BA	169	75	26.25958474843318	Female	Good	No	No	No	No	No	No	No	No	No	No	No	No	No	2017-07-26T13:45:00Z	No	Bottled water	No	0	8.5	0	0	0	7	7	7	Yes, daily	20	More than 1 hour per day	1-2 times per week	No, I didn't need care	No, I didn't need care	No, I didn't need	No, I didn't need	No, I didn't need	No, I didn't need
2290	AgiaNapa_500004	BeachFrontQuarter_1247	BeachFrontQuarter	1247	35	All my life	Cyprus	Married	BSc/BA	178	102	32.19290493624542	Male	Good	No	No	No	No	No	No	No	No	No	No	No	No	No	2017-08-01T10:24:00Z	No	Tap water Bottled water	No	6	6	0	0	0	1	0	0	Not at all	NA	Never or almost never	1-2 times per week	No, I didn't need care	No, I didn't need care	No, I didn't need	No, I didn't need	No, I didn't need	No, I didn't need
1036	Neapoli_500016	Neapoli_500016	Neapoli	500016	62	More than 20 years	Other EU country	Married	Post-secondary education	163	75	28.228386465429637	Female	Very good	No	No	No	No	No	No	No	No	No	No	No	No	No	2017-08-07T14:40:00Z	No	Tap water	No	8	0	0	0	0	7	7	7	Yes, daily	20	More than 1 hour per day	Less than 1 time per month	No, I didn't need care	No, I didn't need care	No, I didn't need	No, I could afford it	No, I could afford it	No, I didn't need
1223	Katholiki_500005	Katholiki_500005	Katholiki	500005	28	More than 20 years	Cyprus	Single	MSc/MA	176	89	28.731921487603305	Male	Very good	No	Yes	I don't want to answer	I don't want to answer	I don't want to answer	I don't want to answer	I don't want to answer	I don't want to answer	I don't want to answer	Yes	I don't want to answer	I don't want to answer	I don't want to answer	2017-08-01T11:00:00Z	No	Bottled water	No	0	5.5	0	0	0	7	1	2	Not at all	0	Less than 1 hour per day	1-2 times per week	No, I didn't face any delays	No, I didn't face any delays	No, I could afford it	No, I could afford it	No, I could afford it	No, I didn't need
1470	Zakaki_500021	Zakaki_500021	Zakaki	500021	57	All my life	Cyprus	Married	MSc/MA	163	89	33.49768527230984	Female	So and so	Yes	I don't want to answer	I don't want to answer	Yes	I don't want to answer	Yes	Yes	I don't want to answer	I don't want to answer	I don't want to answer	I don't want to answer	I don't want to answer	I don't want to answer	2017-07-28T15:00:00Z	No	Tap water Bottled water Water from vending machines	No	NA	NA	NA	NA	NA	7	2	2	Not at all	0	Less than 1 hour per day	2-3 days per month	No, I didn't face any delays	I don't want to answer	No, I didn't need	No, I didn't need	No, I didn't need	No, I didn't need
2026	AgiosGeorgios_500010	AgiosGeorgios_500010	AgiosGeorgios	500010	36	All my life	Cyprus	Single	BSc/BA	181	57	17.398736302310674	Male	Good	No	No	No	No	No	No	No	No	No	No	No	No	No	2017-07-31T16:30:00Z	No	Bottled water	NA	0	2	0	0	0	7	3	2	Yes, daily	15	More than 1 hour per day	1-2 times per week	No, I didn't need care	No, I didn't need care	No, I didn't need	No, I didn't need	No, I didn't need	No, I didn't need
1614	AgiosSpyridon_500020	AgiosSpyridon_500020	AgiosSpyridon	500020	57	All my life	Cyprus	Married	Post-secondary education	152	67	28.999307479224377	Female	So and so	Yes	I don't want to answer	I don't want to answer	Yes	I don't want to answer	Yes	Yes	Yes	I don't want to answer	I don't want to answer	Yes	I don't want to answer	I don't want to answer	2017-07-31T11:35:00Z	No	Tap water Bottled water	No	2	9	0	0	0	7	7	4	Not at all	0	More than 1 hour per day	Never consumed alcohol in the past 12 month	Yes	I don't want to answer	I don't want to answer	Yes	Yes	I don't want to answer
1699	AgiosNikolaos_500017	AgiosNikolaos_500017	AgiosNikolaos	500017	61	More than 20 years	Cyprus	Married	High School/Technical School	160	80	31.249999999999993	Female	So and so	Yes	No	No	No	No	Yes	Yes	Yes	No	No	No	No	Yes	2017-07-31T09:23:00Z	No	Tap water	No	4	0	0	0	0	7	7	7	Yes, daily	12.5	More than 1 hour per day	Less than 1 time per month	Yes	No, I didn't face any delays	No, I could afford it	Yes	No, I could afford it	Yes
2417	Katholiki_500005	Katholiki_500005	Katholiki	500005	44	All my life	Cyprus	Married	MSc/MA	171	67	22.91303307000445	Male	Very good	No	No	No	No	No	No	No	No	No	No	No	No	No	2017-07-31T08:14:00Z	Yes	Tap water Bottled water	Yes	17	3	0	0	0	4.5	2	2	Not at all	0	I don't know/I don't remember	1-2 times per week	No, I didn't face any delays	No, I didn't face any delays	No, I could afford it	No, I could afford it	No, I could afford it	No, I didn't need
1887	AgiaFylaxis_500018	AgiaFylPanEvangel_1819	AgiaFylPanEvangel	1819	60	All my life	Cyprus	Divorced	High School/Technical School	155	50	20.811654526534856	Female	So and so	Yes	I don't want to answer	I don't want to answer	I don't want to answer	I don't want to answer	I don't want to answer	I don't want to answer	I don't want to answer	I don't want to answer	I don't want to answer	I don't want to answer	I don't want to answer	I don't want to answer	2017-07-31T13:34:00Z	No	Other	No	0	0	0	0	5.5	7	0	0	Yes, daily	15	Less than 1 hour per day	I don't want to answer	Yes	I don't want to answer	I don't want to answer	Yes	I don't want to answer	Yes
1886	PanagiaEvangelistria_500019	AgiaFylPanEvangel_1819	AgiaFylPanEvangel	1819	28	All my life	Cyprus	Single	MSc/MA	159	58	22.942130453700404	Female	Very good	No	Yes	No	No	No	No	No	No	No	No	No	No	No	2017-08-01T16:01:00Z	No	Bottled water	No	0	5	0	0	0	7	1	1	Not at all	0	Never or almost never	I don't want to answer	No, I didn't need care	No, I didn't need care	No, I didn't need	No, I didn't need	No, I didn't need	No, I didn't need
2433	AgiaFylaxis_500018	AgiaFylPanEvangel_1819	AgiaFylPanEvangel	1819	29	All my life	Cyprus	Single	MSc/MA	160	64	24.999999999999996	Female	Very good	No	No	No	No	No	No	No	No	No	No	No	No	No	2017-08-01T16:48:00Z	No	Bottled water	No	0	4	0	0	0	2	0	0	Not at all	0	More than 1 hour per day	1-2 times per week	No, I didn't face any delays	No, I didn't face any delays	No, I didn't need	No, I didn't need	No, I didn't need	No, I didn't need
1205	Kapsalos_500012	Kapsalos_500012	Kapsalos	500012	30	All my life	Cyprus	Single	BSc/BA	175	80	26.122448979591837	Male	Very good	No	No	No	No	No	No	Yes	No	No	Yes	No	No	No	2017-08-01T15:11:00Z	No	Tap water Bottled water	Yes	2	2	0	0	0	4.5	0	0	Not at all	NA	Less than 1 hour per day	3-4 times per week	No, I didn't need care	No, I didn't need care	No, I didn't need	No, I didn't need	No, I didn't need	No, I didn't need
2393	AgiaTrias_500015	AgiaTrias_500015	AgiaTrias	500015	62	All my life	Cyprus	Married	BSc/BA	170	82	28.373702422145332	Male	Very good	Yes	No	No	No	No	No	Yes	Yes	No	No	No	No	No	2017-08-01T14:25:00Z	No	Tap water Bottled water	No	0	10	0	0	0	7	7	7	Not at all	0	Never or almost never	1-2 times per week	No, I didn't face any delays	No, I didn't face any delays	No, I could afford it	No, I could afford it	No, I could afford it	No, I could afford it
1767	Neapoli_500016	Neapoli_500016	Neapoli	500016	52	More than 20 years	Cyprus	Divorced	NonUniversity	165	85	31.22130394857668	Female	Good	Yes	Yes	No	No	No	No	No	No	Yes	Yes	No	No	No	2017-08-07T13:23:00Z	No	Bottled water	No	0	8	0	0	0	7	4	2	Not at all	NA	Never or almost never	Never or I have consumed alcohol only a few times in my life	Yes	No, I didn't face any delays	No, I didn't need	No, I didn't need	No, I didn't need	No, I didn't need
1456	AgiosNikolaos_500017	AgiosNikolaos_500017	AgiosNikolaos	500017	53	All my life	Cyprus	Divorced	High School/Technical School	166	100	36.289737262302225	Female	Good	No	No	No	No	No	No	No	No	No	No	No	No	No	2017-08-03T13:58:00Z	No	Tap water Bottled water	No	6	2	0	0	0	7	4	4	Yes, daily	15	Never or almost never	Never or I have consumed alcohol only a few times in my life	No, I didn't need care	No, I didn't need care	No, I didn't need	No, I didn't need	No, I didn't need	No, I didn't need
1829	AgiosIoannis_500006	AgiosIoanArnaout_63	AgiosIoanArnaout	63	42	More than 20 years	Cyprus	Married	MSc/MA	180	100	30.864197530864196	Male	Very good	No	No	No	No	No	No	No	No	No	No	No	No	No	2017-08-03T15:20:00Z	Yes	Tap water	Yes	6	0	0	0	0	7	1	1	Yes, daily	0	Less than 1 hour per day	3-4 times per week	No, I didn't need care	No, I didn't need care	No, I didn't need	No, I didn't need	No, I didn't need	No, I didn't need
2436	AgiaZoni_500014	AgiaZoni_500014	AgiaZoni	500014	58	All my life	Cyprus	Married	BSc/BA	155	63	26.22268470343392	Female	Good	Yes	No	No	Yes	No	No	Yes	No	No	No	Yes	Yes	No	2017-08-04T15:46:00Z	No	Tap water	Yes	3	0	0	0	0	7	0	0	Not at all	0	I don't know/I don't remember	Never or I have consumed alcohol only a few times in my life	Yes	No, I didn't face any delays	No, I could afford it	No, I could afford it	No, I could afford it	No, I didn't need
1138	Neapoli_500016	Neapoli_500016	Neapoli	500016	49	All my life	Cyprus	Married	NonUniversity	168	74	26.218820861678008	Male	Good	No	No	No	No	No	No	No	No	No	No	No	No	No	2017-08-07T15:21:00Z	Yes	Tap water Bottled water	Yes	4	4	0	0	0	2	3	3	Yes, daily	0	Less than 1 hour per day	Daily or almost daily	No, I didn't face any delays	No, I didn't face any delays	No, I could afford it	No, I could afford it	No, I could afford it	No, I didn't need
1346	Kapsalos_500012	Kapsalos_500012	Kapsalos	500012	54	All my life	Cyprus	Married	NonUniversity	176	80	25.826446280991735	Female	Good	No	No	No	No	No	No	Yes	Yes	No	No	No	No	No	2017-08-03T06:31:00Z	No	Tap water Bottled water	No	0	8	0	0	0	7	3	7	Not at all	0	Never or almost never	Never or I have consumed alcohol only a few times in my life	No, I didn't need care	No, I didn't need care	No, I didn't need	No, I didn't need	No, I didn't need	No, I didn't need
1461	AgiaFylaxis_500018	AgiaFylPanEvangel_1819	AgiaFylPanEvangel	1819	47	All my life	Cyprus	Married	BSc/BA	169	69	24.158817968558527	Female	Very good	No	No	No	No	No	No	No	No	No	No	No	No	No	2017-08-03T08:22:00Z	No	Spring water	No	0	0	0	4	0	7	5	1	Not at all	0	Never or almost never	2-3 days per month	No, I didn't need care	No, I didn't need care	No, I didn't need	No, I didn't need	No, I didn't need	No, I didn't need
1822	Neapoli_500016	Neapoli_500016	Neapoli	500016	100	All my life	Cyprus	Married	BSc/BA	180	85	26.234567901234566	Male	Good	No	No	No	No	No	Yes	Yes	No	No	No	No	No	Do not know	2017-08-03T13:02:00Z	Yes	Tap water	Yes	8	0	0	0	0	7	2	1	Not at all	0	Never or almost never	3-4 times per week	No, I didn't need care	No, I didn't need care	No, I didn't need	No, I didn't need	No, I didn't need	No, I didn't need
1162	AgiaTrias_500015	AgiaTrias_500015	AgiaTrias	500015	31	1-5 years	Other EU country	Single	BSc/BA	164	56	20.820939916716245	Female	So and so	No	No	No	No	No	No	No	No	No	No	No	No	Yes	2017-08-04T09:51:00Z	No	Bottled water	No	0	11	0	NA	0	7	3	3.5	Yes, daily	20	More than 1 hour per day	Daily or almost daily	No, I didn't need care	No, I didn't need care	No, I didn't need	No, I didn't need	No, I didn't need	No, I didn't need
1669	ApostolosAndreas_500009	ApostolosAndreas_500009	ApostolosAndreas	500009	26	All my life	Cyprus	Married	MSc/MA	150	42	18.666666666666668	Female	Good	No	No	No	No	No	No	No	No	No	No	No	No	No	2017-08-11T14:42:00Z	No	Bottled water	No	0	5	0	0	0	7	3	2	Not at all	0	More than 1 hour per day	1 time per month	No, I didn't need care	No, I didn't need care	No, I didn't need	Yes	No, I didn't need	No, I didn't need
1649	Zakaki_500021	Zakaki_500021	Zakaki	500021	56	All my life	Cyprus	Married	BSc/BA	160	63	24.609374999999996	Female	Very good	No	No	Yes	Yes	No	No	No	No	No	No	No	No	No	2017-08-04T08:50:00Z	No	Tap water	Yes	6	0	0	0	0	7	2	3	Not at all	0	Less than 1 hour per day	2-3 days per month	No, I didn't face any delays	I don't want to answer	No, I didn't need	No, I didn't need	No, I didn't need	No, I didn't need
1336	ApostoloiPetroskaiPavlos_500011	ApostoloiPetrosKaiPavlos_500011	ApostoloiPetrosKaiPavlos	500011	29	All my life	Cyprus	Single	MSc/MA	170	60	20.761245674740486	Female	Very good	No	No	No	No	No	No	No	No	No	No	No	No	No	2017-08-04T10:40:00Z	No	Tap water Bottled water	No	3	4.5	0	0	0	7	5	1	Not at all	0	Never or almost never	1-2 times per week	No, I didn't need care	No, I didn't need care	No, I didn't need	No, I could afford it	No, I didn't need	No, I didn't need
1737	Zakaki_500021	Zakaki_500021	Zakaki	500021	28	All my life	Cyprus	Cohabitating	BSc/BA	183	70	20.902385858042937	Male	Good	Yes	Yes	No	No	No	No	No	No	No	No	No	No	Do not know	2017-08-04T16:30:00Z	No	Other	No	0	0	0	0	6.5	7	7	2	Yes, occasionally	0	Less than 1 hour per day	Never consumed alcohol in the past 12 month	Yes	No, I didn't face any delays	No, I could afford it	No, I didn't need	Yes	No, I didn't need
2353	Omonoia_500008	Omonoia_500008	Omonoia	500008	47	All my life	Cyprus	Married	BSc/BA	167	53	19.003908350962746	Female	Good	Yes	No	No	No	No	Do not know	Yes	Yes	No	Do not know	No	No	No	2017-08-09T09:59:00Z	No	Tap water Bottled water	No	2.5	6	0	0	0	7	4.5	1.5	Not at all	0	NA	Less than 1 time per month	No, I didn't face any delays	No, I didn't face any delays	No, I didn't need	No, I didn't need	No, I could afford it	No, I didn't need
2052	AgiaZoni_500014	AgiaZoni_500014	AgiaZoni	500014	54	All my life	Cyprus	Married	BSc/BA	158	54	21.63114885435026	Female	Very good	No	I don't want to answer	I don't want to answer	I don't want to answer	I don't want to answer	I don't want to answer	I don't want to answer	I don't want to answer	I don't want to answer	Yes	I don't want to answer	I don't want to answer	I don't want to answer	2017-08-08T14:32:00Z	No	Bottled water	No	0	9	0	0	0	7	7	2	Yes, daily	2.5	Never or almost never	2-3 days per month	No, I didn't need care	No, I didn't need care	No, I didn't need	No, I didn't need	No, I didn't need	No, I didn't need
1004	Neapoli_500016	Neapoli_500016	Neapoli	500016	56	More than 20 years	Cyprus	Single	BSc/BA	175	91	29.714285714285715	Male	Very good	Yes	No	No	Yes	No	No	Yes	No	No	No	No	No	No	2017-08-08T07:25:00Z	No	Tap water Bottled water	No	8	2	0	0	0	7	1	1	Not at all	0	Never or almost never	Less than 1 time per month	No, I didn't need care	No, I didn't need care	No, I didn't need	No, I didn't need	No, I didn't need	No, I didn't need
1751	AgiosSpyridon_500020	AgiosSpyridon_500020	AgiosSpyridon	500020	51	All my life	Cyprus	Married	High School/Technical School	172	79	26.703623580313685	Male	Good	I don't want to answer	No	No	No	No	No	Yes	No	No	Yes	No	No	No	2017-08-09T08:31:00Z	No	Water from vending machines	No	0	0	10	0	0	7	6	6	Not at all	0	Less than 1 hour per day	1-2 times per week	No, I didn't need care	No, I didn't need care	No, I didn't need	No, I didn't need	No, I didn't need	No, I didn't need
1271	Zakaki_500021	Zakaki_500021	Zakaki	500021	34	All my life	Cyprus	Married	BSc/BA	155	62	25.806451612903224	Female	Good	Yes	No	No	No	No	No	No	No	No	Yes	No	No	Do not know	2017-08-08T15:32:00Z	No	Bottled water Spring water	No	0	2	0	3	0	2	0	0	Not at all	0	NA	Never or I have consumed alcohol only a few times in my life	No, I didn't face any delays	No, I didn't face any delays	No, I could afford it	No, I didn't need	No, I could afford it	No, I didn't need
2137	Omonoia_500008	Omonoia_500008	Omonoia	500008	47	All my life	Cyprus	Married	BSc/BA	169	69	24.158817968558527	Female	Very good	No	No	No	No	No	No	Yes	No	No	No	No	No	No	2017-08-09T09:10:00Z	No	Tap water Bottled water	No	8	2	0	0	0	7	5	3	Not at all	0	Never or almost never	Never or I have consumed alcohol only a few times in my life	No, I didn't need care	No, I didn't need care	No, I didn't need	No, I didn't need	No, I didn't need	No, I didn't need
2452	ApostolosAndreas_500009	ApostolosAndreas_500009	ApostolosAndreas	500009	56	All my life	Cyprus	Divorced	MSc/MA	180	90	27.777777777777775	Male	Good	Yes	No	No	Yes	No	No	No	No	Yes	No	No	No	No	2017-08-09T15:07:00Z	No	Tap water Bottled water	No	2	5.5	0	0	0	2	0	0	Yes, daily	30	I don't know/I don't remember	3-4 times per week	No, I didn't need care	No, I didn't need care	No, I didn't need	No, I didn't need	No, I didn't need	No, I didn't need
1070	Katholiki_500005	Katholiki_500005	Katholiki	500005	59	All my life	Cyprus	Married	NonUniversity	160	55	21.484374999999996	Female	Very good	No	I don't want to answer	I don't want to answer	Yes	I don't want to answer	I don't want to answer	I don't want to answer	I don't want to answer	I don't want to answer	I don't want to answer	I don't want to answer	I don't want to answer	I don't want to answer	2017-08-10T09:25:00Z	No	Bottled water	NA	0	20	0	0	0	7	5	1	Yes, daily	25	Less than 1 hour per day	I don't want to answer	No, I didn't need care	No, I didn't need care	No, I didn't need	No, I didn't need	No, I didn't need	No, I didn't need
2267	AgiosIoannis_500006	AgiosIoanArnaout_63	AgiosIoanArnaout	63	62	All my life	Cyprus	Divorced	Gymnasium	155	57	23.725286160249738	Female	So and so	Yes	Yes	No	No	Yes	Yes	Yes	Yes	No	Yes	Do not know	No	Yes	2017-08-10T10:28:00Z	No	Tap water	No	10	0	0	0	0	7	7	7	Not at all	0	NA	Never consumed alcohol in the past 12 month	Yes	Yes	No, I could afford it	No, I could afford it	No, I could afford it	No, I didn't need
2263	AgiaFylaxis_500018	AgiaFylPanEvangel_1819	AgiaFylPanEvangel	1819	44	All my life	Cyprus	Married	High School/Technical School	173	90	30.071168431955627	Male	Very good	No	No	No	No	No	No	Yes	No	No	No	No	No	No	2017-08-11T16:36:00Z	No	Bottled water	No	0	10	0	0	0	0	0	0	Yes, daily	40	Never or almost never	Daily or almost daily	No, I didn't face any delays	No, I didn't face any delays	No, I didn't need	No, I didn't need	No, I didn't need	No, I didn't need
2295	AgiaFylaxis_500018	AgiaFylPanEvangel_1819	AgiaFylPanEvangel	1819	46	All my life	Cyprus	Married	Post-secondary education	163	100	37.63784862057285	Female	Good	No	No	No	No	No	No	No	No	No	No	No	No	No	2017-08-11T15:42:00Z	No	Tap water	Yes	8	0	0	0	0	7	7	7	Not at all	0	More than 1 hour per day	2-3 days per month	I don't want to answer	I don't want to answer	No, I didn't need	Yes	No, I didn't need	No, I didn't need
1038	Neapoli_500016	Neapoli_500016	Neapoli	500016	51	All my life	Cyprus	Divorced	BSc/BA	177	115	36.707204187813204	Male	Good	No	No	No	No	No	No	No	No	No	No	No	No	No	2017-08-14T13:35:00Z	No	Tap water Bottled water	No	8	4	0	0	0	7	1	1	Not at all	0	Less than 1 hour per day	2-3 days per month	No, I didn't need care	No, I didn't need care	No, I didn't need	Yes	No, I didn't need	No, I didn't need
2341	AgiaFylaxis_500018	AgiaFylPanEvangel_1819	AgiaFylPanEvangel	1819	27	All my life	Cyprus	Single	BSc/BA	183	73	21.798202394816204	Male	Very good	No	No	No	No	No	No	No	No	No	No	No	No	No	2017-08-14T10:30:00Z	No	Bottled water Spring water	NA	0	2	0	6	0	7	2	1	Yes, occasionally	0	I don't know/I don't remember	1-2 times per week	No, I didn't need care	No, I didn't need care	No, I could afford it	No, I could afford it	No, I could afford it	No, I didn't need
2099	AgiaZoni_500014	AgiaZoni_500014	AgiaZoni	500014	32	1-5 years	Other EU country	Single	MSc/MA	169	75	26.25958474843318	Female	Very good	No	No	No	No	No	No	No	No	No	No	No	No	No	2017-08-14T14:27:00Z	No	Tap water	No	5	0	0	0	0	4	1	2	Not at all	NA	Never or almost never	1-2 times per week	No, I didn't need care	No, I didn't need care	No, I didn't need	Yes	No, I didn't need	No, I didn't need
[truncated: 22 more columns]
