# Supplementary material for: Application of the urban exposome framework using drinking water and quality of life indicators: a proof-of-concept study in Limassol, Cyprus
Source: PeerJ. 2019 May 24;7:e6851. doi: 10.7717/peerj.6851 (PMC6536114; doi:10.7717/peerj.6851)
Supplement: Supplemental Information 9 [file peerj-07-6851-s009.zip › SupplementalData_UrbanExposomeWater_PeerJ/EWAS1_adjustedLR_2019-05-03.xls]

variable	term	estimate	std.error	statistic	p.value	conf.low	conf.high	n (%)	Outcome	FDR
FinancialIssuesDentalCareREC	valueYes	-0.759	0.184	-4.123	0	-1.123	-0.394	18 (14.1)	GeneralHealth_AJ	0
Depression12MREC	valueYes	-1.346	0.378	-3.559	0.001	-2.096	-0.596	3 (2.8)	GeneralHealth_AJ	0.041
Hypertension12MREC	valueYes	8.668	0.638	3.383	0.001	2.574	32.471	19 (16.2)	ChronicDisease_AJ	0.041
Asthma12MREC	valueYes	11.186	0.815	2.963	0.003	2.342	61.61	10 (8.5)	ChronicDisease_AJ	0.09225
BackProblems12MREC	valueYes	-0.39	0.157	-2.487	0.014	-0.7	-0.079	37 (32.2)	GeneralHealth_AJ	0.328
LongWaitingListHCDelay12MREC	valueYes	5.415	0.699	2.417	0.016	1.432	22.982	15 (11.9)	ChronicDisease_AJ	0.328
ProximityGreenSpace	valueProbably disagree	4.442	0.694	2.149	0.032	1.158	18.174	17 (12.9)	ChronicDisease_AJ	0.492
Alergies12MREC	valueYes	3.892	0.634	2.143	0.032	1.09	13.598	17 (15.5)	ChronicDisease_AJ	0.492
BackProblems12MREC	valueYes	3.196	0.564	2.06	0.039	1.07	9.96	37 (32.2)	ChronicDisease_AJ	0.533
ProximityGreenSpace	valueDo not know	-0.616	0.309	-1.995	0.048	-1.226	-0.005	7 (5.3)	GeneralHealth_AJ	0.5367272727272727
NeckProblems12MREC	valueYes	3.176	0.585	1.977	0.048	1	10.107	20 (17.5)	ChronicDisease_AJ	0.5367272727272727
BMI	value	-0.097	0.066	-1.467	0.145	-0.228	0.034	NA	GeneralHealth_AJ	0.5482285714285714
Cigarettes_daily_on_average	value	-0.098	0.068	-1.452	0.149	-0.232	0.036	NA	GeneralHealth_AJ	0.5482285714285714
LongWaitingListHCDelay12MREC	valueNo, I didn't need care	0.213	0.137	1.558	0.122	-0.058	0.484	68 (54)	GeneralHealth_AJ	0.5482285714285714
LongWaitingListHCDelay12MREC	valueYes	-0.31	0.21	-1.476	0.143	-0.725	0.106	15 (11.9)	GeneralHealth_AJ	0.5482285714285714
ProximityGreenSpace	valueProbably disagree	-0.377	0.201	-1.874	0.063	-0.775	0.021	17 (12.9)	GeneralHealth_AJ	0.5482285714285714
ActivitiesInGreenSpace	valueDo not know	-0.659	0.358	-1.839	0.068	-1.368	0.05	9 (6.8)	GeneralHealth_AJ	0.5482285714285714
Asthma12MREC	valueYes	-0.334	0.232	-1.438	0.153	-0.794	0.126	10 (8.5)	GeneralHealth_AJ	0.5482285714285714
Resporatory12MREC	valueYes	0.44	0.306	1.437	0.153	-0.167	1.047	5 (4.3)	GeneralHealth_AJ	0.5482285714285714
CVD12MREC	valueYes	-0.766	0.484	-1.584	0.116	-1.725	0.192	2 (1.7)	GeneralHealth_AJ	0.5482285714285714
JointProblems12MREC	valueYes	-0.359	0.194	-1.849	0.067	-0.745	0.026	12 (10.8)	GeneralHealth_AJ	0.5482285714285714
NeckProblems12MREC	valueYes	-0.303	0.165	-1.841	0.068	-0.629	0.023	20 (17.5)	GeneralHealth_AJ	0.5482285714285714
Alergies12MREC	valueYes	-0.274	0.176	-1.562	0.121	-0.622	0.074	17 (15.5)	GeneralHealth_AJ	0.5482285714285714
LiverDisorders12MREC	valueYes	-0.78	0.483	-1.616	0.109	-1.736	0.177	2 (1.8)	GeneralHealth_AJ	0.5482285714285714
TBM	value	0.665	0.287	-1.42	0.156	0.351	1.09	NA	ChronicDisease_AJ	0.5482285714285714
FreeChlorine	value	1.484	0.231	1.712	0.087	0.947	2.362	NA	ChronicDisease_AJ	0.5482285714285714
Tap_water_glasses_day	value	0.591	0.295	-1.782	0.075	0.311	1	NA	ChronicDisease_AJ	0.5482285714285714
Water_from_vending_machines_glasses_day	value	1.42	0.217	1.616	0.106	0.918	2.266	NA	ChronicDisease_AJ	0.5482285714285714
LongWaitingListHCDelay12MREC	valueNo, I didn't need care	0.45	0.549	-1.454	0.146	0.149	1.315	68 (54)	ChronicDisease_AJ	0.5482285714285714
FinancialIssuesDentalCareREC	valueYes	2.703	0.667	1.491	0.136	0.728	10.247	18 (14.1)	ChronicDisease_AJ	0.5482285714285714
Depression12MREC	valueYes	9.704	1.553	1.463	0.143	0.56	332.236	3 (2.8)	ChronicDisease_AJ	0.5482285714285714
Spring_water_glasses_day	value	0.535	0.37	-1.691	0.091	0.198	0.951	NA	Disease12M_AJ	0.5482285714285714
LongWaitingListHCDelay12MREC	valueYes	3.321	0.835	1.437	0.151	0.705	19.813	15 (11.9)	Disease12M_AJ	0.5482285714285714
FinancialIssuesDentalCareREC	valueNo, I didn't need	2.21	0.465	1.706	0.088	0.902	5.635	70 (54.7)	Disease12M_AJ	0.5482285714285714
FinancialIssuesDentalCareREC	valueYes	3.067	0.693	1.617	0.106	0.825	12.905	18 (14.1)	Disease12M_AJ	0.5482285714285714
FinancialIssuesDentalCareREC	valueNo, I didn't need	0.168	0.129	1.308	0.193	-0.086	0.423	70 (54.7)	GeneralHealth_AJ	0.56033333333333335
Hypertension12MREC	valueYes	-0.209	0.16	-1.308	0.194	-0.526	0.108	19 (16.2)	GeneralHealth_AJ	0.56033333333333335
Diabetes12MREC	valueYes	-0.376	0.279	-1.348	0.181	-0.929	0.177	6 (5.3)	GeneralHealth_AJ	0.56033333333333335
TCM	value	0.681	0.283	-1.36	0.174	0.364	1.118	NA	ChronicDisease_AJ	0.56033333333333335
TTHMs	value	0.704	0.274	-1.282	0.2	0.383	1.133	NA	ChronicDisease_AJ	0.56033333333333335
BrTHMs	value	0.708	0.273	-1.268	0.205	0.387	1.137	NA	ChronicDisease_AJ	0.56033333333333335
Other_glasses_day	value	2.225	0.631	1.267	0.205	0.946	9.337	NA	Disease12M_AJ	0.56033333333333335
BMI	value	0.744	0.222	-1.331	0.183	0.476	1.148	NA	Disease12M_AJ	0.56033333333333335
LongWaitingListHCDelay12MREC	valueNo, I didn't need care	0.563	0.451	-1.274	0.203	0.229	1.354	68 (54)	Disease12M_AJ	0.56033333333333335
ActivitiesInGreenSpace	valueProbably agree	4.119	1.057	1.339	0.181	0.537	36.059	18 (13.6)	Disease12M_AJ	0.56033333333333335
ProximityGreenSpace	valueCompletely disagree	-0.23	0.184	-1.247	0.215	-0.595	0.135	23 (17.4)	GeneralHealth_AJ	0.5748913043478261
ActivitiesInGreenSpace	valueDo not know	4.348	1.241	1.184	0.236	0.416	59.835	9 (6.8)	Disease12M_AJ	0.6176170212765958
ActivitiesInGreenSpace	valueCompletely disagree	-0.312	0.272	-1.149	0.253	-0.85	0.226	51 (38.6)	GeneralHealth_AJ	0.6286666666666667
ActivitiesInGreenSpace	valueProbably agree	-0.348	0.305	-1.139	0.257	-0.952	0.256	18 (13.6)	GeneralHealth_AJ	0.6286666666666667
DBCM	value	0.751	0.262	-1.09	0.276	0.42	1.192	NA	ChronicDisease_AJ	0.6286666666666667
ActivitiesInGreenSpace	valueProbably agree	3.872	1.225	1.105	0.269	0.453	85.364	18 (13.6)	ChronicDisease_AJ	0.6286666666666667
Water_from_vending_machines_glasses_day	value	1.296	0.236	1.101	0.271	0.857	2.264	NA	Disease12M_AJ	0.6286666666666667
ActivitiesInGreenSpace	valueCompletely disagree	2.856	0.928	1.131	0.258	0.476	19.367	51 (38.6)	Disease12M_AJ	0.6286666666666667
SomeonetoHelpinNeighborhood	valueProbably disagree	3.261	1.067	1.108	0.268	0.426	31.793	6 (4.5)	Disease12M_AJ	0.6286666666666667
Spring_water_glasses_day	value	0.066	0.063	1.056	0.293	-0.058	0.19	NA	GeneralHealth_AJ	0.6552545454545454
Mopping_days_week	value	-0.073	0.071	-1.031	0.305	-0.214	0.067	NA	GeneralHealth_AJ	0.6552931034482758
BDCM	value	0.766	0.262	-1.017	0.309	0.429	1.218	NA	ChronicDisease_AJ	0.6552931034482758
SomeonetoHelpinNeighborhood	valueCompletely disagree	3.918	1.339	1.02	0.308	0.355	99.713	4 (3)	Disease12M_AJ	0.6552931034482758
SomeonetoHelpinNeighborhood	valueDo not know	0.329	1.127	-0.987	0.324	0.017	2.16	15 (11.4)	ChronicDisease_AJ	0.6754576271186442
Bathroom_cleaning_days_week	value	0.802	0.231	-0.955	0.339	0.506	1.259	NA	Disease12M_AJ	0.6875901639344262
SomeonetoHelpinNeighborhood	valueProbably agree	1.555	0.463	0.952	0.341	0.633	3.942	56 (42.4)	Disease12M_AJ	0.6875901639344262
Dish_washing_days_week	value	1.23	0.222	0.932	0.351	0.795	1.912	NA	Disease12M_AJ	0.6963387096774193
BDCM	value	-0.058	0.063	-0.916	0.362	-0.182	0.067	NA	GeneralHealth_AJ	0.7067619047619047
SomeonetoHelpinNeighborhood	valueProbably disagree	0.273	0.312	0.876	0.383	-0.344	0.891	6 (4.5)	GeneralHealth_AJ	0.7247538461538462
Mopping_days_week	value	1.249	0.254	0.875	0.381	0.759	2.072	NA	ChronicDisease_AJ	0.7247538461538462
DBCM	value	-0.054	0.063	-0.862	0.391	-0.179	0.071	NA	GeneralHealth_AJ	0.7286818181818182
SomeonetoHelpinNeighborhood	valueProbably agree	-0.115	0.14	-0.82	0.414	-0.391	0.162	56 (42.4)	GeneralHealth_AJ	0.7600298507462686
ProximityGreenSpace	valueCompletely disagree	1.646	0.619	0.805	0.421	0.496	5.708	23 (17.4)	Disease12M_AJ	0.7615147058823529
DBCM	value	1.175	0.215	0.753	0.452	0.788	1.841	NA	Disease12M_AJ	0.8057391304347826
TTHMs	value	-0.039	0.063	-0.623	0.535	-0.164	0.086	NA	GeneralHealth_AJ	0.8260740740740742
BrTHMs	value	-0.039	0.063	-0.622	0.535	-0.164	0.086	NA	GeneralHealth_AJ	0.8260740740740742
Tap_water_glasses_day	value	0.044	0.064	0.691	0.491	-0.082	0.17	NA	GeneralHealth_AJ	0.8260740740740742
ActivitiesInGreenSpace	valueProbably disagree	-0.167	0.274	-0.609	0.544	-0.708	0.375	46 (34.8)	GeneralHealth_AJ	0.8260740740740742
SomeonetoHelpinNeighborhood	valueDo not know	0.139	0.225	0.615	0.54	-0.307	0.584	15 (11.4)	GeneralHealth_AJ	0.8260740740740742
Other_glasses_day	value	1.137	0.183	0.701	0.483	0.721	1.708	NA	ChronicDisease_AJ	0.8260740740740742
CVD12MREC	valueYes	2.749	1.47	0.688	0.492	0.101	75.111	2 (1.7)	ChronicDisease_AJ	0.8260740740740742
BDCM	value	1.138	0.208	0.623	0.533	0.768	1.748	NA	Disease12M_AJ	0.8260740740740742
Tap_water_glasses_day	value	0.881	0.2	-0.633	0.527	0.589	1.307	NA	Disease12M_AJ	0.8260740740740742
ProximityGreenSpace	valueDo not know	2.211	1.261	0.629	0.529	0.246	51.274	7 (5.3)	Disease12M_AJ	0.8260740740740742
ActivitiesInGreenSpace	valueProbably disagree	1.87	0.935	0.669	0.503	0.308	12.861	46 (34.8)	Disease12M_AJ	0.8260740740740742
SomeonetoHelpinNeighborhood	valueDo not know	0.641	0.724	-0.614	0.539	0.148	2.619	15 (11.4)	Disease12M_AJ	0.8260740740740742
TCM	value	-0.036	0.063	-0.562	0.575	-0.161	0.09	NA	GeneralHealth_AJ	0.8320588235294116
Spring_water_glasses_day	value	0.812	0.361	-0.576	0.564	0.266	1.399	NA	ChronicDisease_AJ	0.8320588235294116
ProximityGreenSpace	valueDo not know	0.512	1.194	-0.56	0.575	0.024	4.084	7 (5.3)	ChronicDisease_AJ	0.8320588235294116
ProximityGreenSpace	valueProbably agree	0.748	0.507	-0.572	0.567	0.272	2.015	40 (30.3)	Disease12M_AJ	0.8320588235294116
Bathroom_cleaning_days_week	value	-0.035	0.069	-0.504	0.615	-0.173	0.102	NA	GeneralHealth_AJ	0.8694827586206896
FreeChlorine	value	1.115	0.215	0.506	0.613	0.733	1.713	NA	Disease12M_AJ	0.8694827586206896
Cigarettes_daily_on_average	value	1.108	0.221	0.464	0.643	0.728	1.76	NA	Disease12M_AJ	0.8987386363636364
Other_glasses_day	value	0.028	0.063	0.446	0.656	-0.096	0.152	NA	GeneralHealth_AJ	0.90584375
Bottled_water_glasses_day	value	0.918	0.223	-0.383	0.702	0.574	1.397	NA	ChronicDisease_AJ	0.90584375
Cigarettes_daily_on_average	value	0.892	0.262	-0.436	0.663	0.5	1.441	NA	ChronicDisease_AJ	0.90584375
FinancialIssuesDentalCareREC	valueNo, I didn't need	0.81	0.538	-0.392	0.695	0.283	2.393	70 (54.7)	ChronicDisease_AJ	0.90584375
ActivitiesInGreenSpace	valueCompletely disagree	1.567	1.175	0.382	0.702	0.208	32.645	51 (38.6)	ChronicDisease_AJ	0.90584375
ActivitiesInGreenSpace	valueDo not know	1.769	1.394	0.409	0.682	0.122	46.694	9 (6.8)	ChronicDisease_AJ	0.90584375
TTHMs	value	1.082	0.211	0.375	0.707	0.729	1.686	NA	Disease12M_AJ	0.90584375
BrTHMs	value	1.086	0.211	0.392	0.695	0.732	1.694	NA	Disease12M_AJ	0.90584375
TBM	value	-0.018	0.063	-0.289	0.773	-0.144	0.107	NA	GeneralHealth_AJ	0.9230642201834861
FreeChlorine	value	0.016	0.065	0.242	0.809	-0.114	0.145	NA	GeneralHealth_AJ	0.9230642201834861
Water_from_vending_machines_glasses_day	value	-0.016	0.063	-0.258	0.797	-0.141	0.108	NA	GeneralHealth_AJ	0.9230642201834861
Dish_washing_days_week	value	0.018	0.07	0.258	0.797	-0.121	0.157	NA	GeneralHealth_AJ	0.9230642201834861
ProximityGreenSpace	valueProbably agree	0.047	0.153	0.309	0.758	-0.256	0.35	40 (30.3)	GeneralHealth_AJ	0.9230642201834861
SomeonetoHelpinNeighborhood	valueCompletely disagree	0.106	0.374	0.283	0.778	-0.635	0.846	4 (3)	GeneralHealth_AJ	0.9230642201834861
ActivitiesInGreenSpace	valueProbably disagree	1.417	1.196	0.292	0.771	0.178	30.235	46 (34.8)	ChronicDisease_AJ	0.9230642201834861
SomeonetoHelpinNeighborhood	valueProbably agree	0.862	0.481	-0.309	0.757	0.332	2.227	56 (42.4)	ChronicDisease_AJ	0.9230642201834861
SomeonetoHelpinNeighborhood	valueProbably disagree	0.752	1.197	-0.238	0.812	0.035	6.248	6 (4.5)	ChronicDisease_AJ	0.9230642201834861
Cancer12MREC	valueYes	1.553	1.275	0.345	0.73	0.068	17.854	3 (2.6)	ChronicDisease_AJ	0.9230642201834861
Bottled_water_glasses_day	value	1.063	0.208	0.295	0.768	0.715	1.631	NA	Disease12M_AJ	0.9230642201834861
Mopping_days_week	value	1.062	0.234	0.259	0.796	0.668	1.684	NA	Disease12M_AJ	0.9230642201834861
ProximityGreenSpace	valueProbably disagree	1.164	0.658	0.231	0.818	0.321	4.343	17 (12.9)	Disease12M_AJ	0.9230642201834861
Bathroom_cleaning_days_week	value	0.947	0.248	-0.218	0.827	0.573	1.529	NA	ChronicDisease_AJ	0.9247363636363636
Cancer12MREC	valueYes	0.069	0.397	0.175	0.862	-0.717	0.856	3 (2.6)	GeneralHealth_AJ	0.9510535714285715
JointProblems12MREC	valueYes	1.136	0.755	0.169	0.866	0.232	4.739	12 (10.8)	ChronicDisease_AJ	0.9510535714285715
ProximityGreenSpace	valueProbably agree	0.918	0.597	-0.142	0.887	0.277	2.974	40 (30.3)	ChronicDisease_AJ	0.9654955752212389
BMI	value	1.029	0.247	0.115	0.908	0.622	1.66	NA	ChronicDisease_AJ	0.976513043478261
Resporatory12MREC	valueYes	1.137	1.167	0.11	0.913	0.055	8.69	5 (4.3)	ChronicDisease_AJ	0.976513043478261
TCM	value	1.02	0.2	0.098	0.922	0.694	1.537	NA	Disease12M_AJ	0.9776379310344827
Bottled_water_glasses_day	value	-0.001	0.063	-0.019	0.985	-0.125	0.123	NA	GeneralHealth_AJ	0.996
Dish_washing_days_week	value	1.008	0.265	0.031	0.975	0.607	1.752	NA	ChronicDisease_AJ	0.996
ProximityGreenSpace	valueCompletely disagree	0.993	0.779	-0.009	0.993	0.188	4.353	23 (17.4)	ChronicDisease_AJ	0.996
SomeonetoHelpinNeighborhood	valueCompletely disagree	0	1152.065	-0.013	0.989	NA	29138174274962387e34	4 (3)	ChronicDisease_AJ	0.996
Diabetes12MREC	valueYes	196402097.758	1976.472	0.01	0.992	0	NA	6 (5.3)	ChronicDisease_AJ	0.996
LiverDisorders12MREC	valueYes	51159116.052	1696.66	0.01	0.992	0	NA	2 (1.8)	ChronicDisease_AJ	0.996
TBM	value	0.999	0.205	-0.005	0.996	0.676	1.541	NA	Disease12M_AJ	0.996
