# Supplementary material for: Application of the urban exposome framework using drinking water and quality of life indicators: a proof-of-concept study in Limassol, Cyprus
Source: PeerJ. 2019 May 24;7:e6851. doi: 10.7717/peerj.6851 (PMC6536114; doi:10.7717/peerj.6851)
Supplement: Supplemental Information 9 [file peerj-07-6851-s009.zip › SupplementalData_UrbanExposomeWater_PeerJ/LIM_MNC_QUARTERS/LIM_MNC_QUARTERS.csv]

QRTR_NM_G	DIST_CODE	VIL_CODE	QRTR_CODE	SHAPE_STAr	Shape_Leng	Shape_Area
500008_Omonoia	5	0	8	975036.15599799994	0.00000000000	0.00000000000
500001_AgiosAntonios	5	0	1	177458.15170300001	0.00000000000	0.00000000000
500007_Tsiflikoudia	5	0	7	1705607.98193000000	0.00000000000	0.00000000000
500005_Katholiki	5	0	5	1202022.06083999990	0.00000000000	0.00000000000
500006_AgiosIoannis	5	0	6	1049290.91203000000	0.00000000000	0.00000000000
500013_AgiosNektarios	5	0	13	676222.48962400004	0.00000000000	0.00000000000
500014_AgiaZoni	5	0	14	838829.28600299999	0.00000000000	0.00000000000
500004_AgiaNapa	5	0	4	337411.77860999998	0.00000000000	0.00000000000
500012_Kapsalos	5	0	12	1192169.06982999990	0.00000000000	0.00000000000
500016_Neapoli	5	0	16	926149.63090500003	0.00000000000	0.00000000000
500002_TziamiTzentit	5	0	2	314463.18401000003	0.00000000000	0.00000000000
500003_Arnaoutogeitonia	5	0	3	169550.51568600000	0.00000000000	0.00000000000
500009_ApostolosAndreas	5	0	9	1304610.22582999990	0.00000000000	0.00000000000
500011_ApostoloiPetrosKaiPavlos	5	0	11	2128181.68593000020	0.00000000000	0.00000000000
500018_AgiaFylaxis	5	0	18	11871649.61989999900	0.00000000000	0.00000000000
500015_AgiaTrias	5	0	15	603189.96556100005	0.00000000000	0.00000000000
500019_PanagiaEvangelistria	5	0	19	1678471.83535000010	0.00000000000	0.00000000000
500017_AgiosNikolaos	5	0	17	823154.53609499999	0.00000000000	0.00000000000
500021_Zakaki	5	0	21	4248260.79373999960	0.00000000000	0.00000000000
500020_AgiosSpyridon	5	0	20	2123145.95927000000	0.00000000000	0.00000000000
500010_AgiosGeorgios	5	0	10	1142450.46222999990	0.00000000000	0.00000000000
