# Supplementary material for: Application of the urban exposome framework using drinking water and quality of life indicators: a proof-of-concept study in Limassol, Cyprus
Source: PeerJ. 2019 May 24;7:e6851. doi: 10.7717/peerj.6851 (PMC6536114; doi:10.7717/peerj.6851)
Supplement: Supplemental Information 9 [file peerj-07-6851-s009.zip › SupplementalData_UrbanExposomeWater_PeerJ/LIM_MNC_QUARTERS/LIM_MNC_QUARTERS.gda]

<?xml version="1.0" encoding="utf-8"?>
<project>
    <title>Ενωρίες_Λεμεσού</title>
    <layers>
        <layer>
            <datasource>
                <type>ESRI Shapefile</type>
                <path>LIM_MNC_QUARTERS.shp</path>
            </datasource>
            <layername/>
            <title/>
            <variable_order>
                <time_ids>
                    <id>time 0</id>
                </time_ids>
                <var>QRTR_NM_G</var>
                <var>DIST_CODE</var>
                <var>VIL_CODE</var>
                <var>QRTR_CODE</var>
                <var>SHAPE_STAr</var>
                <var>Shape_Leng</var>
                <var>Shape_Area</var>
            </variable_order>
            <custom_classifications/>
            <weights_entries/>
            <default_vars/>
        </layer>
    </layers>
</project>
