# Supplementary material for: Application of the urban exposome framework using drinking water and quality of life indicators: a proof-of-concept study in Limassol, Cyprus
Source: PeerJ. 2019 May 24;7:e6851. doi: 10.7717/peerj.6851 (PMC6536114; doi:10.7717/peerj.6851)
Supplement: Supplemental Information 9 [file peerj-07-6851-s009.zip › SupplementalData_UrbanExposomeWater_PeerJ/LIM_MNC_QUARTERS/LIM_MNC_QUARTERS.prj]

PROJCS["CGRS_1993_Cyprus_LTM",GEOGCS["GCS_Cyprus_1993",DATUM["D_<custom>",SPHEROID["WGS_1984",6378137.0,298.257223563]],PRIMEM["Greenwich",0.0],UNIT["Degree",0.017453292519943295]],PROJECTION["Transverse_Mercator"],PARAMETER["False_Easting",200000.0],PARAMETER["False_Northing",-3500000.0],PARAMETER["Central_Meridian",33.0],PARAMETER["Scale_Factor",0.99995],PARAMETER["Latitude_Of_Origin",0.0],UNIT["Meter",1.0]]
