# Supplementary material for: Application of the urban exposome framework using drinking water and quality of life indicators: a proof-of-concept study in Limassol, Cyprus
Source: PeerJ. 2019 May 24;7:e6851. doi: 10.7717/peerj.6851 (PMC6536114; doi:10.7717/peerj.6851)
Supplement: Supplemental Information 9 [file peerj-07-6851-s009.zip › SupplementalData_UrbanExposomeWater_PeerJ/LIM_MNC_QUARTERS/LIM_MNC_QUARTERS_Centroids.csv]

QRTR_NM_G	DIST_CODE	VIL_CODE	QRTR_CODE	SHAPE_STAr	Shape_Leng	Shape_Area	QRT_C_RD_X	QRT_C_RD_Y
500008_Omonoia	5	0	8	975036.15599799994	0.00000000000	0.00000000000	201618.6244600	337720.0841397
500001_AgiosAntonios	5	0	1	177458.15170300001	0.00000000000	0.00000000000	203610.1913558	337603.3968008
500007_Tsiflikoudia	5	0	7	1705607.98193000000	0.00000000000	0.00000000000	201917.2644540	336769.2830704
500005_Katholiki	5	0	5	1202022.06083999990	0.00000000000	0.00000000000	203325.9603273	338865.3928618
500006_AgiosIoannis	5	0	6	1049290.91203000000	0.00000000000	0.00000000000	202414.5193415	338227.6135404
500013_AgiosNektarios	5	0	13	676222.48962400004	0.00000000000	0.00000000000	204160.7457924	339969.8737848
500014_AgiaZoni	5	0	14	838829.28600299999	0.00000000000	0.00000000000	204059.8457572	339389.5496863
500004_AgiaNapa	5	0	4	337411.77860999998	0.00000000000	0.00000000000	204137.7109801	338387.4201585
500012_Kapsalos	5	0	12	1192169.06982999990	0.00000000000	0.00000000000	203263.9933417	340967.3404048
500016_Neapoli	5	0	16	926149.63090500003	0.00000000000	0.00000000000	205697.6629080	339816.1237233
500002_TziamiTzentit	5	0	2	314463.18401000003	0.00000000000	0.00000000000	203496.6638520	338037.0945330
500003_Arnaoutogeitonia	5	0	3	169550.51568600000	0.00000000000	0.00000000000	203066.1058178	338256.5496558
500009_ApostolosAndreas	5	0	9	1304610.22582999990	0.00000000000	0.00000000000	201665.3348589	338892.0281087
500011_ApostoloiPetrosKaiPavlos	5	0	11	2128181.68593000020	0.00000000000	0.00000000000	202594.4914068	340470.2183352
500018_AgiaFylaxis	5	0	18	11871649.61989999900	0.00000000000	0.00000000000	201085.8944701	343364.7379600
500015_AgiaTrias	5	0	15	603189.96556100005	0.00000000000	0.00000000000	204665.1977778	339014.7267641
500019_PanagiaEvangelistria	5	0	19	1678471.83535000010	0.00000000000	0.00000000000	200546.6992476	342550.0446517
500017_AgiosNikolaos	5	0	17	823154.53609499999	0.00000000000	0.00000000000	205153.8036644	340287.9405590
500021_Zakaki	5	0	21	4248260.79373999960	0.00000000000	0.00000000000	200307.4797223	335950.8857684
500020_AgiosSpyridon	5	0	20	2123145.95927000000	0.00000000000	0.00000000000	200256.8822562	337699.0577573
500010_AgiosGeorgios	5	0	10	1142450.46222999990	0.00000000000	0.00000000000	201935.7724688	340118.4175613
