# Supplementary material for: Application of the urban exposome framework using drinking water and quality of life indicators: a proof-of-concept study in Limassol, Cyprus
Source: PeerJ. 2019 May 24;7:e6851. doi: 10.7717/peerj.6851 (PMC6536114; doi:10.7717/peerj.6851)
Supplement: Supplemental Information 9 [file peerj-07-6851-s009.zip › SupplementalData_UrbanExposomeWater_PeerJ/Perceptions_UrbanExposome.Rmd]

---
title: "Urban exposome - Perceptions study"
author: "Chava van der Lek, Xanthi Andrianou"
date: "November, 2018"
output:
  word_document: default
  html_document: 
      toc: yes
      toc_float:
        collapsed: no
        smooth_scroll: yes
geometry: margin=1.5cm
---

```{r libraries, include=FALSE}

##### NOTE #######
# The analysis was first conducted in SPSS 20.
# The tables and information included in the manuscript about water quality 
# were reproduced in R in November 2019.

# Loading required packages for the week
# http://stackoverflow.com/questions/8175912/load-multiple-packages-at-once

rm(list=ls())

ipak <- function(pkg){
  new.pkg <- pkg[!(pkg %in% installed.packages()[, "Package"])]
  if (length(new.pkg))
    install.packages(new.pkg, dependencies = TRUE, 
                     repos = "http://cran.us.r-project.org")
  sapply(pkg, require, character.only = TRUE)
}

# usage
packages <- c("readxl","tidyverse", "tableone", "knitr")

ipak(packages)

dir_path<-getwd()

perceptions<-readRDS(paste0(dir_path, "/analysis_data/Perceptions_UrbanExposome_summer2017.rds"))

# filter participants from Limassol
#Q6	Residence	What is your current place of residence?		
#			1	Nicosia (city)
#			2	Limassol (city)
#			3	Ppahos (city)
#			4	Larnaca (city)
#			5	A village

perceptions_LIM<-perceptions %>%
  filter(Q6==2)

perceptions_LIM$Q2<-as.numeric(perceptions_LIM$Q2)

#Q1	Gender	What is your gender?		
#			1	Male
#			2	Female
#			3	Don’t want to answer

#Q2	Age	What is your age?		years

#Q3	Edu	What is the highest education leaving 
#certificate, diploma or education degree you have obtained?		
#			1	Never attended school
#			2	Not completed primary
#			3	Gymnasium
#			4	Lyceum
#			5	Post secondary non-tertiary
#			6	Tertiary level
#			14	Primary
#			15	University (1st degree)
#			16	University (Master’s degree)
#			17	University (Doctorate degree)

#Q4	C_born_1	Where were you born?		
#			1	Born on Cyprys
#			2	Born in another EU country
#			3	Born in a non-EU country

#Q7	Marital_stat	What is your marital status?		
#			1	Single, never married
#			10	Cohabiting
#			2	Married 
#			3	Widowed and not remarried
#			4 	divorced and not remarried
#Q8	Child	Do you have children?		
#			1	Yes
#			2	No

n_freq<-function(x, total, option) {
  n<-sum(x==option)
  freq<-round((n/total)*100, digits=0)
  paste0(n, " (", freq, ")")
}


```

* Number of respondents living in Limassol: `r nrow(perceptions_LIM)`

* Males: `r sum(perceptions_LIM$Q1==1)`  (`r round((sum(perceptions_LIM$Q1==1)/nrow(perceptions_LIM))*100, digits=1)`)%

* Females: `r sum(perceptions_LIM$Q1==2)`  (`r round((sum(perceptions_LIM$Q1==2)/nrow(perceptions_LIM))*100, digits=1)`)%

* Mean age: `r mean(perceptions_LIM$Q2, na.rm=TRUE)` years old [range:`r min(perceptions_LIM$Q2, na.rm=TRUE)`-`r max(perceptions_LIM$Q2, na.rm=TRUE)`years old]. 

* Born in Cyprys `r sum(perceptions_LIM$Q4==1)`  (`r round((sum(perceptions_LIM$Q4==1)/nrow(perceptions_LIM))*100, digits=1)`)%
* Born in another EU country: `r sum(perceptions_LIM$Q4==2)`  (`r round((sum(perceptions_LIM$Q4==2)/nrow(perceptions_LIM))*100, digits=1)`)%
* Born outside the EU: `r sum(perceptions_LIM$Q4==3)`  (`r round((sum(perceptions_LIM$Q4==3)/nrow(perceptions_LIM))*100, digits=1)`)%

* Bachelor's degree or higher: `r sum(perceptions_LIM$Q3==15)+sum(perceptions_LIM$Q3==16)+sum(perceptions_LIM$Q3==17)`  (`r round(((sum(perceptions_LIM$Q3==15)+sum(perceptions_LIM$Q3==16)+sum(perceptions_LIM$Q3==17))/nrow(perceptions_LIM))*100, digits=1)`)%

* Married: `r sum(perceptions_LIM$Q7==2)`  (`r round((sum(perceptions_LIM$Q7==2)/nrow(perceptions_LIM))*100, digits=1)`)% 
* Having children: `r sum(perceptions_LIM$Q8==1)`  (`r round((sum(perceptions_LIM$Q8==1)/nrow(perceptions_LIM))*100, digits=1)`)%.

* Q31	Out_exp	Have you, and to what extent, been exposed OUTSIDE OF YOUR HOUSE 
(at work, or during your free time) to any of the following conditions 
in the past 12 months? 
(1 Severely exposed; 2 Somewhat exposed; 3 Not exposed; 4 Don’t know)

Exposure      |  Severely exposed	                                         |Somewhat exposed	                                                 | Not exposed	                                                                      | Don't know
--------------|------------------------------------------------------------|-------------------------------------------------------------------|-------------------------------------------------------------------------------------|-------------------------------------------------------------------------------------
Out_exp_noise	|`r n_freq(perceptions_LIM$Q31_1, nrow(perceptions_LIM), 1)` | `r n_freq(perceptions_LIM$Q31_1, nrow(perceptions_LIM), 2)` | `r n_freq(perceptions_LIM$Q31_1, nrow(perceptions_LIM), 3)` | `r n_freq(perceptions_LIM$Q31_1, nrow(perceptions_LIM), 4)` 
Out_exp_air	  |`r n_freq(perceptions_LIM$Q31_2, nrow(perceptions_LIM), 1)` | `r n_freq(perceptions_LIM$Q31_2, nrow(perceptions_LIM), 2)` | `r n_freq(perceptions_LIM$Q31_2, nrow(perceptions_LIM), 3)` | `r n_freq(perceptions_LIM$Q31_2, nrow(perceptions_LIM), 4)` 
Out_exp_smell	|`r n_freq(perceptions_LIM$Q31_3, nrow(perceptions_LIM), 1)` | `r n_freq(perceptions_LIM$Q31_3, nrow(perceptions_LIM), 2)` | `r n_freq(perceptions_LIM$Q31_3, nrow(perceptions_LIM), 3)` | `r n_freq(perceptions_LIM$Q31_3, nrow(perceptions_LIM), 4)` 
Out_exp_water	|`r n_freq(perceptions_LIM$Q31_4, nrow(perceptions_LIM), 1)` | `r n_freq(perceptions_LIM$Q31_4, nrow(perceptions_LIM), 2)` | `r n_freq(perceptions_LIM$Q31_4, nrow(perceptions_LIM), 3)` | `r n_freq(perceptions_LIM$Q31_4, nrow(perceptions_LIM), 4)` 
Out_exp_soil	|`r n_freq(perceptions_LIM$Q31_5, nrow(perceptions_LIM), 1)` | `r n_freq(perceptions_LIM$Q31_5, nrow(perceptions_LIM), 2)` | `r n_freq(perceptions_LIM$Q31_5, nrow(perceptions_LIM), 3)` | `r n_freq(perceptions_LIM$Q31_5, nrow(perceptions_LIM), 4)` 

* Q32	Worry_chem	Are you worried about chemical exposure?		
* Q33	Exp_chem	Do you think you're exposed to chemicals on a daily basis	
(1 Yes; 2	No;	3	Maybe)

`r kable(print(CreateCatTable(vars=c("Q32", "Q33"), data=perceptions_LIM)))`

* Q35	Water_drink	Do you drink tap water?		
(1	Yes; 2	No; 3	Only after cooking it, or using a filter)
			
`r kable(print(CreateCatTable(vars=c("Q35"), data=perceptions_LIM)))`

* Q36	Water_concern_1	What is your main concern about the tapwater as 
drinking water? (max. 1 answer)		
	+	1	Chemicals (e.g. heavy metals)
	+	2	Microbes (e.g. bacteria)
	+	3	Taste
	+	5	Other:
	+	4	None
	
`r kable(print(CreateCatTable(vars=c("Q36"), data=perceptions_LIM)))`
