# Supplementary material for: Application of the urban exposome framework using drinking water and quality of life indicators: a proof-of-concept study in Limassol, Cyprus
Source: PeerJ. 2019 May 24;7:e6851. doi: 10.7717/peerj.6851 (PMC6536114; doi:10.7717/peerj.6851)
Supplement: Supplemental Information 9 [file peerj-07-6851-s009.zip › SupplementalData_UrbanExposomeWater_PeerJ/quarter_summaryPOP.xls]

Quarter_reval	QName	QCode	NWaterNO	medianTCM	medianBDCM	medianDBCM	medianTBM	medianTTHMs	medianBrTHMs	medianChlorine	NDcoliforms	DColiforms	nColiforms	PercColiforms	NDTVC_22C_CFUPERmL	DTVC_22C_CFUPERmL	nTVC_22C_CFUPERmL	PercTVC_22C_CFUPERmL	NDTVC_37C_CFUPERmL	DTVC_37C_CFUPERmL	nTVC_37C_CFUPERmL	PercTVC_37C_CFUPERmL	NQ_ALL	Y_FinancialIssuesDentalCare	AP_FinancialIssuesDentalCare	Y_FinancialIssuesNeedingMedicalCare	AP_FinancialIssuesNeedingMedicalCare	Y_FinancialIssuesAnyMedication	AP_FinancialIssuesAnyMedication	Y_FinancialIssuesMentalCare	AP_FinancialIssuesMentalCare	AP_LongWaitingListHCDelay12M	AP_LackofTransportHCDelay12M	AP_NeighborsValues	AP_SomeonetoHelpinNeighborhood	AP_ProximityGreenSpace	AP_ActivitiesInGreenSpace	Population	QNumber
AgiaFylPanEvangel_1819	AgiaFylPanEvangel	1819	17	4.6	4.4	4.2	4.2	18	13.5	0.1	14	3	17	17.6	12	2	14	14.3	11	3	14	21.4	18	3	16.7	0	0	1	5.6	1	5.6	5.6	0	38.9	27.8	38.9	0	15144	1
AgiaTrias_500015	AgiaTrias	500015	3	0.5	0.9	1.2	4.1	6.7	6.2	0.4	3	0	3	0	2	0	2	0	1	1	2	50	3	0	0	0	0	0	0	0	0	0	0	66.7	33.3	66.7	33.3	2786	2
AgiaZoni_500014	AgiaZoni	500014	5	0.5	0.9	1.1	7.1	9.6	9.1	0.4	4	1	5	20	3	0	3	0	3	0	3	0	5	1	20	0	0	0	0	0	0	20	0	0	40	20	0	4456	3
AgiosGeorgios_500010	AgiosGeorgios	500010	9	4	9.4	19.7	28.9	63.2	58.8	0	6	3	9	33.3	6	2	8	25	2	6	8	75	9	2	22.2	1	11.1	1	11.1	0	0	11.1	0	11.1	44.4	33.3	0	5060	4
AgiosIoanArnaout_63	AgiosIoanArnaout	63	4	0.6	1.3	1.2	4.8	7.9	7.4	0.3	3	1	4	25	2	1	3	33.3	3	0	3	0	5	1	20	0	0	0	0	0	0	20	20	20	20	40	0	5672	5
AgiosNektarios_500013	AgiosNektarios	500013	3	2.1	4.4	7.7	18.8	33	30.9	0.3	1	2	3	66.7	3	0	3	0	1	2	3	66.7	3	0	0	0	0	0	0	0	0	0	0	0	66.7	33.3	33.3	3397	6
AgiosNikolaos_500017	AgiosNikolaos	500017	4	0.2	1	1.2	4.1	6.5	6.3	0.3	4	0	4	0	0	1	1	NA	1	0	1	NA	5	1	20	0	0	0	0	1	20	20	0	40	80	60	0	5631	7
AgiosSpyridon_500020	AgiosSpyridon	500020	11	0.4	1.2	1.8	6.2	9.8	9.4	0.3	8	3	11	27.3	9	1	10	10	7	3	10	30	11	1	9.1	0	0	1	9.1	0	0	18.2	0	45.5	18.2	9.1	0	9439	8
ApostoloiPetrosKaiPavlos_500011	ApostoloiPetrosKaiPavlos	500011	11	3.6	9.1	19.7	29.1	60.4	56.7	0	8	3	11	27.3	7	1	8	12.5	4	4	8	50	14	2	14.3	0	0	0	0	0	0	14.3	0	14.3	28.6	21.4	0	10412	9
ApostolosAndreas_500009	ApostolosAndreas	500009	13	2.8	7.2	15.6	21.4	47.6	44.9	0	8	5	13	38.5	5	2	7	28.6	3	4	7	57.1	14	2	14.3	0	0	1	7.1	0	0	14.3	0	14.3	57.1	28.6	7.1	9207	10
BeachFrontQuarter_1247	BeachFrontQuarter	1247	3	0.7	0.9	1.1	3.5	6.2	5.5	0.3	2	1	3	33.3	2	0	2	0	2	0	2	0	3	1	33.3	1	33.3	0	0	1	33.3	0	33.3	0	66.7	0	0	1547	11
Kapsalos_500012	Kapsalos	500012	6	2.3	5.8	12.2	21.6	41.7	39.6	0.1	5	1	6	16.7	4	0	4	0	3	1	4	25	7	2	28.6	1	14.3	0	0	0	0	14.3	0	14.3	42.9	28.6	0	6660	12
Katholiki_500005	Katholiki	500005	9	0.6	1	1.3	6.3	9.2	8.6	0.3	7	2	9	22.2	8	0	8	0	5	3	8	37.5	12	0	0	0	0	0	0	0	0	0	0	33.3	25	58.3	25	4647	13
Neapoli_500016	Neapoli	500016	8	0.4	0.9	1.1	3.7	6.2	5.8	0.3	6	2	8	25	4	0	4	0	3	1	4	25	10	1	10	0	0	0	0	0	0	20	0	40	30	50	10	7229	14
Omonoia_500008	Omonoia	500008	5	0.5	1	1.2	4.8	7.4	7	0.3	5	0	5	0	4	1	5	20	4	1	5	20	5	0	0	0	0	0	0	0	0	0	0	40	60	20	0	3839	15
Zakaki_500021	Zakaki	500021	8	0.5	1	1.2	4.8	7.6	7.1	0.3	8	0	8	0	3	1	4	25	3	1	4	25	8	1	12.5	0	0	1	12.5	0	0	12.5	0	12.5	50	37.5	12.5	5874	16
