# Supplementary material for: Application of the urban exposome framework using drinking water and quality of life indicators: a proof-of-concept study in Limassol, Cyprus
Source: PeerJ. 2019 May 24;7:e6851. doi: 10.7717/peerj.6851 (PMC6536114; doi:10.7717/peerj.6851)
Supplement: Supplemental Information 9 [file peerj-07-6851-s009.zip › SupplementalData_UrbanExposomeWater_PeerJ/UrbanExposomeWater_PeerJ_2.Rmd]

---
title: "Water quality - Summer 2017, Limassol Municipality"
author: "Xanthi Andrianou"
date: "February, 2019"
output:
  html_document: default
geometry: margin=1.5cm
---

The analysis was first conducted in July 2018, and it was later updated,
in February 2019.

```{r set-options, echo=FALSE, cache=FALSE}
options(width = 100)
```

```{r libraries, echo=FALSE, include=FALSE}
# Loading required packages for the week
# http://stackoverflow.com/questions/8175912/load-multiple-packages-at-once

rm(list = ls())
Packages <- c("plyr", "rgdal", "data.table", 
  "RColorBrewer", "readxl", "lubridate",
  "tidyverse", "Hmisc", "corrplot", "summarytools",
  "tableone", "knitr", "reshape2", "broom", 
  "viridis", "scales", "ggpubr",
  "officer", "rvg")

invisible(lapply(Packages, library, character.only = TRUE))

file.remove(paste0("UrbanExposomeWater_additionalSurvey_graphs_", Sys.Date(), ".pptx"))

file.remove(paste0("UrbanExposomeWater_EWAS_", Sys.Date(), ".pptx"))
dir_path <- getwd()
my_pres<-read_pptx()
```

```{r maps, echo=FALSE, include=FALSE}
lim <- readOGR(
  dsn = paste0(dir_path, "/LIM_MNC_QUARTERS"),
  layer = "LIM_MNC_QUARTERS"
)

## NOTE: The sp object contains
# i) @data object with the geom attributes
# ii) @polygons the geometry features
###
tidy_lim <- tidy(lim)
lim$polyID <- sapply(slot(lim, "polygons"), function(x) slot(x, "ID"))
lim_df <- merge(tidy_lim, lim, by.x = "id", by.y = "polyID")

LM.df0 <- lim_df

LM.df0$Quarter_reval <- LM.df0$QRTR_NM_G

LM.df <- LM.df0 %>%
  separate(Quarter_reval, c("QCode", "QName"), sep = "_")

all_df <- as_tibble(read_rds(path = paste0(dir_path, "/analysis_data/UrbanExposome_DATA_summer2017.rds")))
```


## Water THM descriptives

```{r prep1, echo=FALSE, include=FALSE}
# Comp. LOD LOQ --- ug/L
# TCM 0.13	0.39
# BDCM 0.11	0.32
# DBCM 0.13	0.38
# TBM 0.11	0.34

# LOD and LOQ levels
limits <- as_tibble(read_csv(paste0(dir_path, "/analysis_data/THMlimits.csv")))

# Extract LODs and LOQs
TCM_LOD <- limits$LOD[limits$Compound == "TCM_ugPERL"]
BDCM_LOD <- limits$LOD[limits$Compound == "BDCM_ugPERL"]
DBCM_LOD <- limits$LOD[limits$Compound == "DBCM_ugPERL"]
TBM_LOD <- limits$LOD[limits$Compound == "TBM_ugPERL"]

TCM_LOQ <- limits$LOQ[limits$Compound == "TCM_ugPERL"]
BDCM_LOQ <- limits$LOQ[limits$Compound == "BDCM_ugPERL"]
DBCM_LOQ <- limits$LOQ[limits$Compound == "DBCM_ugPERL"]
TBM_LOQ <- limits$LOQ[limits$Compound == "TBM_ugPERL"]

# number of samples below or equal to LOD
sum(all_df$TCM_ugPERL <= TCM_LOD)
sum(all_df$BDCM_ugPERL <= BDCM_LOD)
sum(all_df$DBCM_ugPERL <= DBCM_LOD)
sum(all_df$TBM_ugPERL <= TBM_LOD)

# number of samples below orequal to & number of samples below LOQ and above LOD
sum(all_df$TCM_ugPERL > TCM_LOD & all_df$TCM_ugPERL <= TCM_LOQ)
sum(all_df$BDCM_ugPERL > BDCM_LOD & all_df$BDCM_ugPERL <= BDCM_LOQ)
sum(all_df$DBCM_ugPERL > DBCM_LOD & all_df$DBCM_ugPERL <= DBCM_LOQ)
sum(all_df$TBM_ugPERL > TBM_LOD & all_df$TBM_ugPERL <= TBM_LOQ)

# imputation
all_df1 <- all_df %>%
  mutate(
    TCM = if_else(TCM_ugPERL <= TCM_LOD, TCM_LOD / 2,
      TCM_ugPERL
    ),
    BDCM = if_else(BDCM_ugPERL <= BDCM_LOD, BDCM_LOD / 2,
      BDCM_ugPERL
    ),
    DBCM = if_else(DBCM_ugPERL <= DBCM_LOD, DBCM_LOD / 2,
      DBCM_ugPERL
    ),
    TBM = if_else(TBM_ugPERL <= TBM_LOD, TBM_LOD / 2,
      TBM_ugPERL
    ),
    # sum TTHMs and BrTHMs
    TTHMs = TCM + BDCM + DBCM + TBM,
    BrTHMs = BDCM + DBCM + TBM
  )
rm(all_df)
THMVars <- c("TCM", "BDCM", "DBCM", "TBM", "TTHMs", "BrTHMs")

# Count of samples above 100 ug/L
sum(all_df1$TCM > 100)
sum(all_df1$BDCM > 100)
sum(all_df1$DBCM > 100)
sum(all_df1$TBM > 100)
sum(all_df1$TTHMs > 100)
sum(all_df1$BrTHMs > 100)

dfSummary(all_df1[, c(THMVars)])

wTHMs_long <- all_df1[, c(THMVars)] %>%
  gather(key = Compound, ugPERL, TCM:BrTHMs)

ggplot(wTHMs_long, aes(ugPERL)) +
  geom_histogram(binwidth = 5) +
  facet_wrap(~Compound, scales = "free") +
  ggtitle(label = "Histogram of the chemical indicators")

ggplot(wTHMs_long, aes(sample = ugPERL)) +
  geom_qq() +
  facet_wrap(~Compound) +
  ggtitle(label = "QQplot of the chemical indicators")

ggplot(all_df1, aes(FreeChlorine)) +
  geom_histogram() +
  ggtitle(label = "Free chlorine histogram")

ggplot(all_df1, aes(sample = FreeChlorine)) +
  geom_qq() +
  ggtitle(label = "QQplot of the free chlorine measurements")

microvars <- c(
  "Coliforms_CFUPER100mL", "Ecoli_CFUPER100mL",
  "ESBL", "Enterococcus_CFUPER100mL",
  "PseudomonasAeruginosa_CFUPER100mL", "TVC_22C_CFUPERmL",
  "TVC_37C_CFUPERmL"
)

all_dfNO <- all_df1 %>%
  filter(Water_samples_collec_d_with_the_filter_on == "No")

all_dfYES <- all_df1 %>%
  filter(Water_samples_collec_d_with_the_filter_on == "Yes")
```

## Descriptives of the chemical and microbial parameters (MS Table 4)

### Overall

```{r}
print(summary(CreateContTable(vars = c(THMVars, "FreeChlorine"), data = all_df1)),
  quote = TRUE
)

print(summary(CreateCatTable(vars = microvars, data = all_df1)), quote = TRUE)
```

### By "filter status" - MS Table 5

```{r, echo=FALSE, include=TRUE}
print(summary(CreateContTable(vars = c(THMVars, "FreeChlorine"), data = all_dfNO)),
  quote = TRUE
)
print(summary(CreateContTable(vars = c(THMVars, "FreeChlorine"), data = all_dfYES)),
  quote = TRUE
)

kable(print(CreateCatTable(
  vars = microvars,
  strata = "Water_samples_collec_d_with_the_filter_on",
  data = all_df1
), test = FALSE))
```

## Questionnaire variables 

```{r background, echo=FALSE,  include=FALSE}
BackgroundVars <- c("Age", "YearsLivinginCY",
  "PlaceofBirth", "MaritalStatus", "Education",
  "Height", "Weight", "BMI", "Sex")

JobVars <- c("ProfessionalStatus", "Position",
  "WorkingSector")

HealthVars <- c("GeneralHealth", "ChronicDiseaseYN", "Disease12M", "Asthma12M",
  "Resporatory12M", "Hypertension12M", "CVD12M",
  "JointProblems12M", "BackProblems12M", "NeckProblems12M",
  "Diabetes12M", "Alergies12M", "LiverDisorders12M",
  "Cancer12M", "Depression12M")

SamplingDate <- c("Time_of_sampling_free_chlorine")

WaterHabitsVars <- c("Which_sources_of_water_do_you_use",
  "Do_you_use_filter_in_tap_of_your_house")

DrinkWaterHabitsVars <- c("Tap_water_glasses_day",
  "Bottled_water_glasses_day",
  "Water_from_vending_machines_glasses_day",
  "Spring_water_glasses_day",
  "Other_glasses_day")

CleaningVars <- c("Dish_washing_days_week",
  "Mopping_days_week", "Bathroom_cleaning_days_week")

SmokeAlcVars <- c("Do_you_smoke",
  "Cigarettes_daily_on_average",
  "Exposure_secondhand_cigarette_smoke",
  "Alcoholic_beverages_12M")

HealthCareVars <- c("LongWaitingListHCDelay12M", "LackofTransportHCDelay12M",
  "FinancialIssuesNeedingMedicalCare",
  "FinancialIssuesDentalCare",
  "FinancialIssuesAnyMedication",
  "FinancialIssuesMentalCare")

GreenSpallALLVars <- c("EnoughGreenSpace",
  "EasyAccessGreenSpace", "ProximityGreenSpace",
  "WellMaintainedGreenSpace", "RelaxingInGreenSpace",
  "ActivitiesInGreenSpace")

NeighbVars <- c("NeighborsHelping", "NeighborsValues",
  "SomeonetoHelpinNeighborhood")

summary(CreateContTable(vars = c(DrinkWaterHabitsVars), data = all_df1))
```

#### MS Table 2 and MS Table S4

`r kable(print(CreateTableOne(vars=c(BackgroundVars, SmokeAlcVars), data=all_df1), printToggle =FALSE, showAllLevels = TRUE), caption="Background variables (1)")`


#### MS Table 3

`r kable(print(CreateCatTable(vars=c(HealthVars), data=all_df1), includeNA = TRUE, showAllLevels=TRUE), caption="Summary of the health variables.")`


#### MS Table S5

`r kable(print(CreateCatTable(vars=c(HealthCareVars), data=all_df1), includeNA = TRUE, showAllLevels=TRUE), caption="Summary of the health care variables.")`

`r kable(print(CreateCatTable(vars=c(GreenSpallALLVars), data=all_df1), includeNA = TRUE, showAllLevels=TRUE), caption="Summary of the green space-related variables.")`

`r kable(print(CreateCatTable(vars=c(NeighbVars), data=all_df1), includeNA = TRUE, showAllLevels=TRUE), caption="Summary of the variables on life in the neighborhood.")`

#### MS Table 6
`r kable(print(CreateCatTable(vars=c(WaterHabitsVars), data=all_df1), includeNA = TRUE, showAllLevels=TRUE), caption="Summary of the water-related habits.")`

`r kable(print(CreateContTable(vars=c(DrinkWaterHabitsVars), data=all_df1), includeNA = TRUE, showAllLevels=TRUE), caption="Summary of the water-related habits.")`

```{r summaryTHMmicrobes, echo=FALSE, include=TRUE}
# working on the water indicators for the samples taken without filter
quarter_summaryWATER <- all_dfNO %>%
  group_by(Quarter_reval, QName, QCode) %>%
  summarise(
    NWaterNO = n(),

    medianTCM = round(median(TCM), digits = 1),
    medianBDCM = round(median(BDCM), digits = 1),
    medianDBCM = round(median(DBCM), digits = 1),
    medianTBM = round(median(TBM), digits = 1),
    medianTTHMs = round(median(TTHMs), digits = 1),
    medianBrTHMs = round(median(BrTHMs), digits = 1),
    medianChlorine = round(median(FreeChlorine), digits = 1),

    NDcoliforms = sum(Coliforms_CFUPER100mL == "ND", na.rm = TRUE),
    DColiforms = sum(Coliforms_CFUPER100mL != "ND", na.rm = TRUE),
    nColiforms = sum(!is.na(Coliforms_CFUPER100mL)),
    PercColiforms = if_else(nColiforms == 1,
      NA_real_,
      round((DColiforms / nColiforms) * 100, digits = 1)
    ),

    NDTVC_22C_CFUPERmL = sum(TVC_22C_CFUPERmL == "ND", na.rm = TRUE),
    DTVC_22C_CFUPERmL = sum(TVC_22C_CFUPERmL != "ND", na.rm = TRUE),
    nTVC_22C_CFUPERmL = sum(!is.na(TVC_22C_CFUPERmL)),
    PercTVC_22C_CFUPERmL = if_else(
      nTVC_22C_CFUPERmL == 1,
      NA_real_,
      round((DTVC_22C_CFUPERmL / nTVC_22C_CFUPERmL) * 100, digits = 1)
    ),

    NDTVC_37C_CFUPERmL = sum(TVC_37C_CFUPERmL == "ND", na.rm = TRUE),
    DTVC_37C_CFUPERmL = sum(TVC_37C_CFUPERmL != "ND", na.rm = TRUE),
    nTVC_37C_CFUPERmL = sum(!is.na(TVC_37C_CFUPERmL)),
    PercTVC_37C_CFUPERmL = if_else(
      nTVC_37C_CFUPERmL == 1,
      NA_real_,
      round((DTVC_37C_CFUPERmL / nTVC_37C_CFUPERmL) * 100, digits = 1)
    )
  )


# working on the questionnaire for all participants
quarter_summaryQUEST_ALL <- all_df1 %>%
  group_by(Quarter_reval, QName, QCode) %>%
  summarise(
    NQ_ALL = n(),

    Y_FinancialIssuesDentalCare = (sum(FinancialIssuesDentalCare == "Yes")),
    AP_FinancialIssuesDentalCare = round(((
      sum(FinancialIssuesDentalCare == "Yes")) / NQ_ALL) * 100,
    digits = 1
    ),

    Y_FinancialIssuesNeedingMedicalCare = (sum(FinancialIssuesNeedingMedicalCare == "Yes")),
    AP_FinancialIssuesNeedingMedicalCare = round(((
      sum(FinancialIssuesNeedingMedicalCare == "Yes")) / NQ_ALL) * 100,
    digits = 1
    ),

    Y_FinancialIssuesAnyMedication = (sum(FinancialIssuesAnyMedication == "Yes")),
    AP_FinancialIssuesAnyMedication = round(((
      sum(FinancialIssuesAnyMedication == "Yes")) / NQ_ALL) * 100,
    digits = 1
    ),

    Y_FinancialIssuesMentalCare = (sum(FinancialIssuesMentalCare == "Yes")),
    AP_FinancialIssuesMentalCare = round(((
      sum(FinancialIssuesMentalCare == "Yes")) / NQ_ALL) * 100,
    digits = 1
    ),

    AP_LongWaitingListHCDelay12M = round(((
      sum(LongWaitingListHCDelay12M == "Yes")) / NQ_ALL) * 100,
    digits = 1
    ),

    AP_LackofTransportHCDelay12M = round(((
      sum(LackofTransportHCDelay12M == "Yes")) / NQ_ALL) * 100,
    digits = 1
    ),

    AP_NeighborsValues = round(((
      sum(NeighborsValues == "Completely agree")) / NQ_ALL) * 100,
    digits = 1
    ),

    AP_SomeonetoHelpinNeighborhood = round(((
      sum(SomeonetoHelpinNeighborhood == "Completely agree")) / NQ_ALL) * 100,
    digits = 1
    ),

    AP_ProximityGreenSpace = round(((
      sum(ProximityGreenSpace == "Completely agree")) / NQ_ALL) * 100,
    digits = 1
    ),

    AP_ActivitiesInGreenSpace = round(((
      sum(ActivitiesInGreenSpace == "Completely agree")) / NQ_ALL) * 100,
    digits = 1
    )
  )

# joing the previous summaries
quarter_summary <- inner_join(quarter_summaryWATER, quarter_summaryQUEST_ALL,
  by = c("Quarter_reval", "QName", "QCode")
)

# for the whole city
Limassol_summaryWATER <- all_dfNO %>%
  summarise(
    NwaterNO = n(),
    medianTCM = round(median(TCM), digits = 1),
    medianBDCM = round(median(BDCM), digits = 1),
    medianDBCM = round(median(DBCM), digits = 1),
    medianTBM = round(median(TBM), digits = 1),
    medianTTHMs = round(median(TTHMs), digits = 1),
    medianBrTHMs = round(median(BrTHMs), digits = 1),
    medianChlorine = round(median(FreeChlorine), digits = 1),

    NDcoliforms = sum(Coliforms_CFUPER100mL == "ND", na.rm = TRUE),
    DColiforms = sum(Coliforms_CFUPER100mL != "ND", na.rm = TRUE),
    nColiforms = sum(!is.na(Coliforms_CFUPER100mL)),
    PercColiforms = if_else(nColiforms == 1,
      NA_real_,
      round((DColiforms / nColiforms) * 100, digits = 1)
    ),
    NDTVC_22C_CFUPERmL = sum(TVC_22C_CFUPERmL == "ND", na.rm = TRUE),
    DTVC_22C_CFUPERmL = sum(TVC_22C_CFUPERmL != "ND", na.rm = TRUE),
    nTVC_22C_CFUPERmL = sum(!is.na(TVC_22C_CFUPERmL)),
    PercTVC_22C_CFUPERmL = if_else(
      nTVC_22C_CFUPERmL == 1,
      NA_real_,
      round((DTVC_22C_CFUPERmL / nTVC_22C_CFUPERmL) * 100,
        digits = 1
      )
    ),

    NDTVC_37C_CFUPERmL = sum(TVC_37C_CFUPERmL == "ND", na.rm = TRUE),
    DTVC_37C_CFUPERmL = sum(TVC_37C_CFUPERmL != "ND", na.rm = TRUE),
    nTVC_37C_CFUPERmL = sum(!is.na(TVC_37C_CFUPERmL)),
    PercTVC_37C_CFUPERmL = if_else(
      nTVC_37C_CFUPERmL == 1,
      NA_real_,
      round((DTVC_37C_CFUPERmL / nTVC_37C_CFUPERmL) * 100, digits = 1)
    )
  )

Limassol_summaryQUEST_ALL <- all_df1 %>%
  summarise(
    N_ALL = n(),
    Y_FinancialIssuesDentalCare = (sum(FinancialIssuesDentalCare == "Yes")),
    AP_FinancialIssuesDentalCare = round(((
      sum(FinancialIssuesDentalCare == "Yes")) / N_ALL) * 100,
    digits = 1
    ),

    Y_FinancialIssuesNeedingMedicalCare = (sum(FinancialIssuesNeedingMedicalCare == "Yes")),
    FinancialIssuesNeedingMedicalCare = round(((
      sum(FinancialIssuesNeedingMedicalCare == "Yes")) / N_ALL) * 100,
    digits = 1
    ),

    Y_FinancialIssuesAnyMedication = (sum(FinancialIssuesAnyMedication == "Yes")),
    AP_FinancialIssuesAnyMedication = round(((
      sum(FinancialIssuesAnyMedication == "Yes")) / N_ALL) * 100,
    digits = 1
    ),

    Y_FinancialIssuesMentalCare = (sum(FinancialIssuesMentalCare == "Yes")),
    AP_FinancialIssuesMentalCare = round(((
      sum(FinancialIssuesMentalCare == "Yes")) / N_ALL) * 100,
    digits = 1
    ),

    AP_LongWaitingListHCDelay12M = round(((
      sum(LongWaitingListHCDelay12M == "Yes")) / N_ALL) * 100,
    digits = 1
    ),

    AP_LackofTransportHCDelay12M = round(((
      sum(LackofTransportHCDelay12M == "Yes")) / N_ALL) * 100,
    digits = 1
    ),
    AP_NeighborsValues = round(((
      sum(NeighborsValues == "Completely agree")) / N_ALL) * 100,
    digits = 1
    ),

    AP_SomeonetoHelpinNeighborhood = round(((
      sum(SomeonetoHelpinNeighborhood == "Completely agree")) / N_ALL) * 100,
    digits = 1
    ),

    AP_ProximityGreenSpace = round(((
      sum(ProximityGreenSpace == "Completely agree")) / N_ALL) * 100,
    digits = 1
    ),
    AP_ActivitiesInGreenSpace = round(((
      sum(ActivitiesInGreenSpace == "Completely agree")) / N_ALL) * 100,
    digits = 1
    )
  )


Limassol_summary <- c(Limassol_summaryWATER, Limassol_summaryQUEST_ALL)

popLIM <- as_tibble(read_csv(paste0(dir_path, "/analysis_data/populationLIM.csv"),
  col_types = cols(
    QCode = col_character(),
    QName = col_character(),
    Population = col_integer()
  )
))

quarter_summaryPOP <- inner_join(quarter_summary, popLIM, by = c("QCode", "QName"))
quarter_summaryPOP$QNumber <- seq.int(nrow(quarter_summaryPOP))

LM_Qsummary <- inner_join(LM.df, quarter_summaryPOP, by = c("QCode", "QName"), all.x = TRUE)
write_excel_csv(quarter_summaryPOP, "quarter_summaryPOP.xls")

```

```{r echo=FALSE, results='asis'}
print(ggplot(data = LM_Qsummary) +
  geom_polygon(aes(long, lat, group = group, fill = Population)) +
  coord_equal() +
  geom_path(aes(x = long, y = lat, group = group), color = "black", size = 0.2) +
  theme_void() +
  theme(
    panel.border = element_rect(fill = NA, colour = "white"),
    legend.position = "bottom",
    plot.margin=unit(c(0,0,0,0), "mm")
  ) +
  scale_fill_continuous(
    name = "Population",
    # here we use guide_colourbar because it is still a continuous scale
    guide = guide_colorbar(
      direction = "horizontal",
      barheight = unit(2, units = "mm"),
      barwidth = unit(50, units = "mm"),
      draw.ulim = F,
      title.position = "top",
      # some shifting around
      title.hjust = 0.5,
      label.hjust = 0.5
    )
  ))

print(ggplot(data = LM_Qsummary) +
  geom_polygon(aes(long, lat, group = group, fill = NQ_ALL)) +
  coord_equal() +
  geom_path(aes(x = long, y = lat, group = group), color = "black", size = 0.2) +
  theme_void() +
  theme(
    panel.border = element_rect(fill = NA, colour = "white"),
    legend.position = "bottom",
    plot.margin=unit(c(0,0,0,0), "mm")
  ) +
  scale_fill_continuous(
    name = "Number of participants",
    # here we use guide_colourbar because it is still a continuous scale
    guide = guide_colorbar(
      direction = "horizontal",
      barheight = unit(2, units = "mm"),
      barwidth = unit(50, units = "mm"),
      draw.ulim = F,
      title.position = "top",
      # some shifting around
      title.hjust = 0.5,
      label.hjust = 0.5 
    )
  ))

LM_Qsummary$Quarters <- factor(LM_Qsummary$Quarter_reval,
  levels = c(
    "AgiaFylPanEvangel_1819",
    "AgiaTrias_500015",
    "AgiaZoni_500014",
    "AgiosGeorgios_500010",
    "AgiosIoanArnaout_63",
    "AgiosNektarios_500013",
    "AgiosNikolaos_500017",
    "AgiosSpyridon_500020",
    "ApostoloiPetrosKaiPavlos_500011",
    "ApostolosAndreas_500009",
    "BeachFrontQuarter_1247",
    "Kapsalos_500012",
    "Katholiki_500005",
    "Neapoli_500016",
    "Omonoia_500008",
    "Zakaki_500021"
  ),
  labels = c(
    "Agia Fylaxi/Panagia Evangelistria",
    "Agia Trias",
    "Agia Zoni",
    "Agios Georgios",
    "Agios Ioannis/Arnaoutogeitonia",
    "Agios Nektarios",
    "Agios Nikolaos",
    "Agios Spyridon",
    "ApostoloiPetros kai Pavlos",
    "Apostolos Andreas",
    "Beachfront quarters",
    "Kapsalos",
    "Katholiki",
    "Neapoli",
    "Omonoia",
    "Zakaki"
  )
)
colourCount = length(unique(LM_Qsummary$Quarters))
getPalette = colorRampPalette(brewer.pal(9, "Set1"))

map_quarternames <- ggplot(data = LM_Qsummary) + # data layer
  geom_polygon(aes(
    x = long, y = lat, group = group,
    fill = Quarters
  )) +
  coord_equal() +
  geom_path(aes(x = long, y = lat, group = group), color = "black", size = 0.2) +
  theme_void() +
  theme(
    plot.margin = unit(c(0, 0, 0.0, 0), "mm"),
    panel.border = element_rect(fill = NA, colour = "white"), 
    legend.text = element_text(size=8)
  ) +
  scale_fill_manual(values = getPalette(colourCount), guide=guide_legend(ncol = 2))

print(map_quarternames)

ggsave(map_quarternames, file = "FigureS1.png", dpi = 300)

my_pres <- add_slide(my_pres,
  layout = "Title and Content",
  master = "Office Theme"
)
my_pres <- ph_with_vg(my_pres, ggobj = map_quarternames)

LM_Qsummary_melt<-melt(data =LM_Qsummary, id=c("long" , "lat", 
                                               "order", "hole", "piece", "id", 
                                               "group", "QRTR_NM_G", 
                                               "DIST_CODE", "VIL_CODE", 
                                               "QRTR_CODE", "Quarters",
                                               "QCode", "QName", 
                                               "Quarter_reval", "NWaterNO",
                                               "NQ_ALL",
                                               "SHAPE_STAr", "Shape_Leng",
                                               "Shape_Area", "QRT_C_RD_X",
                                               "QRT_C_RD_Y"))

```

# Maps

## Primary parameters

### Total and brominated THMs

#### Figure 2

```{r echo=FALSE, results='asis'}

THM_maps <- droplevels(filter(
  LM_Qsummary_melt,
  variable == "medianTTHMs" |
    variable == "medianBrTHMs"
))


map_MTTHMs <- ggplot(data = THM_maps) + # data layer
  geom_polygon(aes(x = long, y = lat, group = group, fill = value)) +
  coord_equal() +
  geom_path(aes(x = long, y = lat, group = group), color = "black", size = 0.2) +
  facet_wrap(~variable,
    labeller = as_labeller(c(
      "medianTTHMs" = paste0(
        "A. Total THM \n", "(n=", sum(quarter_summaryPOP$NWaterNO), ")"
      ),
      "medianBrTHMs" = paste0(
        "B. Brominated THM\n", "(n=", sum(quarter_summaryPOP$NWaterNO), ")"
      )
    ))
  ) +
  theme_void() +
  theme(
    plot.margin = unit(c(0, 0, 0.0, 0), "mm"),
    panel.border = element_rect(fill = NA, colour = "white"),
    plot.title = element_text(size = 10),
    legend.position = "bottom",
    legend.title = element_text(size = 10)
  ) +
  scale_fill_viridis(
    option = "magma",
    direction = -1,
    name = "Median by quarter (µg/L)",
    # here we use guide_colourbar because it is still a continuous scale
    guide = guide_colorbar(
      direction = "horizontal",
      barheight = unit(2, units = "mm"),
      barwidth = unit(50, units = "mm"),
      draw.ulim = F,
      title.position = "top",
      # some shifting around
      title.hjust = 0.5,
      label.hjust = 0.5
    )
  )

print(map_MTTHMs)

my_pres <- add_slide(my_pres,
  layout = "Title and Content",
  master = "Office Theme"
)
my_pres <- ph_with_vg(my_pres, ggobj = map_MTTHMs)

```


## Secondary parameters

### Free chlorine

```{r echo=FALSE, results='asis'}

map_FreeCl <- ggplot(data = LM_Qsummary) + # data layer
  geom_polygon(aes(
    x = long, y = lat, group = group,
    fill = medianChlorine
  )) +
  coord_equal() +
  geom_path(aes(x = long, y = lat, group = group), color = "black", size = 0.2) +
  ggtitle(label = paste0(
    "C. Free chlorine\n",
    "(n=", sum(quarter_summaryPOP$NWaterNO), ")"
  )) +
  theme_void() +
  theme(
    plot.margin = unit(c(0, 0, 0.0, 0), "mm"),
    panel.border = element_rect(fill = NA, colour = "white"),
    legend.position = "bottom", legend.title = element_text(size = 10),
    plot.title = element_text(hjust = 0.5, size = 10)
  ) +
  scale_fill_viridis(
    option = "magma",
    direction = -1,
    name = "Median by quarter (mg/L)",
    # here we use guide_colourbar because it is still a continuous scale
    guide = guide_colorbar(
      direction = "horizontal",
      barheight = unit(2, units = "mm"),
      barwidth = unit(50, units = "mm"),
      draw.ulim = F,
      title.position = "top",
      # some shifting around
      title.hjust = 0.5,
      label.hjust = 0.5
    )
  )

print(map_FreeCl)

my_pres <- add_slide(my_pres,
  layout = "Title and Content",
  master = "Office Theme"
)
my_pres <- ph_with_vg(my_pres, ggobj = map_FreeCl)

p <- ggarrange(map_MTTHMs, map_FreeCl, ncol = 2, widths = c(2, 1))

ggsave(p, file = "Figure2.png", dpi = 300)


```

### Microbial

#### Figure 3

```{r echo=FALSE, results='asis'}

micro_maps <- droplevels(filter(
  LM_Qsummary_melt,
  variable == "PercColiforms" |
    variable == "PercTVC_22C_CFUPERmL" |
    variable == "PercTVC_37C_CFUPERmL"
))

map_micro <- ggplot(data = micro_maps) + # data layer
  geom_polygon(aes(
    x = long, y = lat, group = group,
    fill = value
  )) +
  coord_equal() +
  geom_path(aes(x = long, y = lat, group = group), color = "black", size = 0.2) +
  facet_grid(~variable,
    labeller = as_labeller(c(
      "PercColiforms" = paste0(
        "A. Coliforms\n",
        "(n=",
        sum(quarter_summaryPOP$nColiforms), ")"
      ),
      "PercTVC_37C_CFUPERmL" = paste0(
        "C. Total viable counts\n37C (n=",
        sum(quarter_summaryPOP$nTVC_37C_CFUPERmL), ")"
      ),
      "PercTVC_22C_CFUPERmL" = paste0(
        "B. Total viable counts\n22C (n=",
        sum(quarter_summaryPOP$nTVC_22C_CFUPERmL), ")"
      )
    ))
  ) +
  theme_void() +
  theme(
    plot.margin = unit(c(0, 0, 0.0, 0), "mm"),
    panel.border = element_rect(fill = NA, colour = "white"),
    plot.title = element_text(size = 10), plot.caption = element_text(hjust = 0),
    legend.position = "bottom",
    legend.title = element_text(size = 10)
  ) +
  scale_fill_viridis(
    option = "magma",
    direction = -1,
    name = "% samples with detected counts by quarter",
    # here we use guide_colourbar because it is still a continuous scale
    guide = guide_colorbar(
      direction = "horizontal",
      barheight = unit(2, units = "mm"),
      barwidth = unit(50, units = "mm"),
      draw.ulim = F,
      title.position = "top",
      # some shifting around
      title.hjust = 0.5,
      label.hjust = 0.5
    )
  )


print(map_micro)

my_pres <- add_slide(my_pres,
  layout = "Title and Content",
  master = "Office Theme"
)
my_pres <- ph_with_vg(my_pres, ggobj = map_micro)

ggsave(filename = "Figure3.png", map_micro, dpi = 300)
  
```


## Access to health care neighborhood life

#### Figure 4

Dental care and long waiting list

```{r echo=FALSE, results='asis'}
accessHC_maps <- filter(
  LM_Qsummary_melt,
  variable == "AP_FinancialIssuesDentalCare" |
    variable == "AP_LongWaitingListHCDelay12M"
)

map_accessHC <- ggplot(data = accessHC_maps) + # data layer
  geom_polygon(aes(
    x = long, y = lat, group = group,
    fill = value
  )) +
  coord_equal() +
  geom_path(aes(x = long, y = lat, group = group), color = "black", size = 0.2) +
  facet_grid(~variable,
    labeller = as_labeller(c(
      "AP_FinancialIssuesDentalCare" =
        "A. Financial issues in access\nto dental care",
      "AP_LongWaitingListHCDelay12M" =
        "B. Delays due to long waiting lists"
    ))
  ) +
  theme_void() +
  theme(
    plot.margin = unit(c(0, 0, 0.0, 0), "mm"),
    panel.border = element_rect(fill = NA, colour = "white"),
    plot.title = element_text(size = 10), plot.caption = element_text(hjust = 0),
    legend.position = "bottom",
    legend.title = element_text(size = 10)
  ) +
  scale_fill_viridis(
    direction = -1,
    name = "% participants by quarter",
    # here we use guide_colourbar because it is still a continuous scale
    guide = guide_colorbar(
      direction = "horizontal",
      barheight = unit(2, units = "mm"),
      barwidth = unit(50, units = "mm"),
      draw.ulim = F,
      title.position = "top",
      # some shifting around
      title.hjust = 0.5,
      label.hjust = 0.5
    )
  )

print(map_accessHC)

my_pres <- add_slide(my_pres,
  layout = "Title and Content",
  master = "Office Theme"
)
my_pres <- ph_with_vg(my_pres, ggobj = map_accessHC)

ggsave(filename = "Figure4.png", map_accessHC, dpi = 300)
```

```{r echo=FALSE, results='asis'}
accessHC_maps_notinMS1 <- filter(
  LM_Qsummary_melt,
  variable == "AP_FinancialIssuesNeedingMedicalCare" |
    variable == "AP_FinancialIssuesAnyMedication"
)

map_accessHC_notinMS1 <- ggplot(data = accessHC_maps_notinMS1) + # data layer
  geom_polygon(aes(
    x = long, y = lat, group = group,
    fill = value
  )) +
  coord_equal() +
  geom_path(aes(x = long, y = lat, group = group), color = "black", size = 0.2) +
  facet_wrap(~variable,
    ncol = 2,
    labeller = as_labeller(c(
      "AP_FinancialIssuesNeedingMedicalCare" =
        "A. Financial issues in access\nto any medical care",
      "AP_FinancialIssuesAnyMedication" = "B. Financial issues in access\nto medication"
    ))
  ) +
  theme_void() +
  theme(
    plot.margin = unit(c(0, 0, 0.0, 0), "mm"),
    panel.border = element_rect(fill = NA, colour = "white"),
    plot.title = element_text(size = 10), plot.caption = element_text(hjust = 0),
    legend.position = "bottom",
    legend.title = element_text(size = 10)
  ) +
  scale_fill_viridis(
    direction = -1,
    name = "% participants by quarter",
    # here we use guide_colourbar because it is still a continuous scale
    guide = guide_colorbar(
      direction = "horizontal",
      barheight = unit(2, units = "mm"),
      barwidth = unit(50, units = "mm"),
      draw.ulim = F,
      title.position = "top",
      # some shifting around
      title.hjust = 0.5,
      label.hjust = 0.5
    )
  )

print(map_accessHC_notinMS1)

my_pres <- add_slide(my_pres,
  layout = "Title and Content",
  master = "Office Theme"
)
my_pres <- ph_with_vg(my_pres, ggobj = map_accessHC_notinMS1)

ggsave(filename = "Figure4B.png", map_accessHC_notinMS1, dpi = 300)
```


```{r echo=FALSE, results='asis'}
accessHC_maps_notinMS2 <- filter(
  LM_Qsummary_melt,
  variable == "AP_FinancialIssuesMentalCare" |
    variable == "AP_LackofTransportHCDelay12M"
)

map_accessHC_notinMS2 <- ggplot(data = accessHC_maps_notinMS2) + # data layer
  geom_polygon(aes(
    x = long, y = lat, group = group,
    fill = value
  )) +
  coord_equal() +
  geom_path(aes(x = long, y = lat, group = group), color = "black", size = 0.2) +
  facet_wrap(~variable,
    labeller = as_labeller(c(
      "AP_FinancialIssuesMentalCare" = "A. Financial issues in access\nto any mental care",
      "AP_LackofTransportHCDelay12M" = "B. Delays due to lack\nof transportation"
    ))
  ) +
  theme_void() +
  theme(
    plot.margin = unit(c(0, 0, 0.0, 0), "mm"),
    panel.border = element_rect(fill = NA, colour = "white"),
    plot.title = element_text(size = 10), plot.caption = element_text(hjust = 0),
    legend.position = "bottom",
    legend.title = element_text(size = 10)
  ) +
  scale_fill_viridis(
    direction = -1,
    name = "% participants by quarter",
    # here we use guide_colourbar because it is still a continuous scale
    guide = guide_colorbar(
      direction = "horizontal",
      barheight = unit(2, units = "mm"),
      barwidth = unit(50, units = "mm"),
      draw.ulim = F,
      title.position = "top",
      # some shifting around
      title.hjust = 0.5,
      label.hjust = 0.5
    )
  )

print(map_accessHC_notinMS2)

my_pres <- add_slide(my_pres,
  layout = "Title and Content",
  master = "Office Theme"
)
my_pres <- ph_with_vg(my_pres, ggobj = map_accessHC_notinMS2)

ggsave(filename = "Figure4C.png", map_accessHC_notinMS2, dpi = 300)
```

## Neighborhood life
Percentage of participants in agreement (completely agree)

#### Figure 5

```{r echo=FALSE, results='asis'}

neighborhood_maps <- filter(
  LM_Qsummary_melt,
  variable == "AP_SomeonetoHelpinNeighborhood" |
    variable == "AP_NeighborsValues"
)

map_neighborhood <- ggplot(data = neighborhood_maps) + # data layer
  geom_polygon(aes(
    x = long, y = lat, group = group,
    fill = value
  )) +
  coord_equal() +
  geom_path(aes(x = long, y = lat, group = group), color = "black", size = 0.2) +
  facet_grid(~variable,
    labeller = as_labeller(c(
      "AP_SomeonetoHelpinNeighborhood" =
        "B. There is always someone to \nhelp in the neighborhood",
      "AP_NeighborsValues" =
        "A. Sharing the same values \nwith the neighbors"
    ))
  ) +
  theme_void() +
  theme(
    plot.margin = unit(c(0, 0, 0.0, 0), "mm"),
    panel.border = element_rect(fill = NA, colour = "white"),
    plot.title = element_text(size = 10), plot.caption = element_text(hjust = 0),
    legend.position = "bottom",
    legend.title = element_text(size = 10)
  ) +
  scale_fill_viridis(
    direction = -1,
    name = "% participants by quarter",
    # here we use guide_colourbar because it is still a continuous scale
    guide = guide_colorbar(
      direction = "horizontal",
      barheight = unit(2, units = "mm"),
      barwidth = unit(50, units = "mm"),
      draw.ulim = F,
      title.position = "top",
      # some shifting around
      title.hjust = 0.5,
      label.hjust = 0.5
    )
  )

print(map_neighborhood)

my_pres <- add_slide(my_pres,
  layout = "Title and Content",
  master = "Office Theme"
)
my_pres <- ph_with_vg(my_pres, ggobj = map_neighborhood)

ggsave(filename = "Figure5.png", map_neighborhood, dpi = 300)
```

## Green space

Percentage of participants in agreement (completely and probably agree)

#### Figure 6

```{r echo=FALSE, results='asis'}

GS_maps <- filter(
  LM_Qsummary_melt,
  variable == "AP_ProximityGreenSpace" |
    variable == "AP_ActivitiesInGreenSpace"
)

map_greenspace <- ggplot(data = GS_maps) + # data layer
  geom_polygon(aes(
    x = long, y = lat, group = group,
    fill = value
  )) +
  coord_equal() +
  geom_path(aes(x = long, y = lat, group = group), color = "black", size = 0.2) +
  facet_grid(~variable,
    labeller = as_labeller(c(
      "AP_ProximityGreenSpace" = "A. Proximity to green space",
      "AP_ActivitiesInGreenSpace" = "B. Doing activities in the\ngreen space nearby"
    ))
  ) +
  theme_void() +
  theme(
    plot.margin = unit(c(0, 0, 0.0, 0), "mm"),
    panel.border = element_rect(fill = NA, colour = "white"),
    plot.title = element_text(size = 10), plot.caption = element_text(hjust = 0),
    legend.position = "bottom",
    legend.title = element_text(size = 10)
  ) +
  scale_fill_viridis(
    direction = -1,
    name = "% participants by quarter",
    # here we use guide_colourbar because it is still a continuous scale
    guide = guide_colorbar(
      direction = "horizontal",
      barheight = unit(2, units = "mm"),
      barwidth = unit(50, units = "mm"),
      draw.ulim = F,
      title.position = "top",
      # some shifting around
      title.hjust = 0.5,
      label.hjust = 0.5
    )
  )

print(map_greenspace)

my_pres <- add_slide(my_pres,
  layout = "Title and Content",
  master = "Office Theme"
)
my_pres <- ph_with_vg(my_pres, ggobj = map_greenspace)

ggsave(filename = "Figure6.png", map_greenspace, dpi = 300)
```

# Appendix - Visualization of the questionnaire responses

## Green space access

```{r greenspace, echo=FALSE, results='asis'}
### Opinions
GreenSpace_df <- all_df1 %>%
  select(
    Code, EnoughGreenSpace,
    EasyAccessGreenSpace, ProximityGreenSpace,
    WellMaintainedGreenSpace, RelaxingInGreenSpace,
    ActivitiesInGreenSpace
  ) %>%
  gather(key = Question, value = Impression, -Code) %>%
  mutate(Impression2 = factor(Impression, levels = c(
    "Completely disagree",
    "Probably disagree",
    "Do not know",
    "Probably agree",
    "Completely agree"
  )))

GreenSpace_df2 <- GreenSpace_df %>%
  group_by(Impression2, Question) %>%
  summarise(N = length(Code)) %>%
  ungroup() %>%
  group_by(Impression2) %>%
  mutate(
    SumN = sum(N),
    proportion = (N / sum(N)),
    Perc = round(((N / sum(N)) * 100), digits = 1)
  )


GreenSpace_G1 <- ggplot(GreenSpace_df2, aes(x = Question, y = Perc, fill = Impression2)) +
  geom_col(position = "fill") +
  coord_flip() +
  scale_y_continuous(labels = scales::percent) +
  scale_fill_brewer(type = "div", palette = "RdYlBu") +
  labs(
    x = "",
    y = "Participants"
  ) +
  scale_x_discrete(labels = c(
    "ActivitiesInGreenSpace" = "I can do activities
                              in the green space nearby",
    "EasyAccessGreenSpace" = "I have easy access 
                              to green space",
    "EnoughGreenSpace" = "There are enough
                              green spaces nearby",
    "ProximityGreenSpace" = "I live close to
                              green spaces",
    "RelaxingInGreenSpace" = "I can relax in 
                              the green spaces nearby",
    "WellMaintainedGreenSpace" = "The green spaces nearby
                              are well-maintained"
  )) +
  theme(
    panel.background = element_rect(fill = "white", colour = "white"),
    axis.title.x = element_text(size = 10),
    plot.margin = unit(c(0, 0, 0.0, 0), "mm")
  ) +
  guides(fill = guide_legend(title = NULL))

print(GreenSpace_G1)

my_pres <- add_slide(my_pres,
  layout = "Title and Content",
  master = "Office Theme"
)
my_pres <- ph_with_vg(my_pres, ggobj = GreenSpace_G1)

GreenSpace_G2 <- ggplot(GreenSpace_df2, aes(y = Question, x = Impression2, fill = Perc)) +
  geom_raster() +
  scale_fill_distiller(palette = "Greens", direction = 1) +
  labs(
    x = "Participants",
    y = ""
  ) +
  theme(
    axis.text.x = element_text(angle = 45, hjust = 1),
    legend.title = element_text(size = 10),
    plot.margin=unit(c(0,0,0,0), "mm")
  ) +
  scale_y_discrete(labels = c(
    "ActivitiesInGreenSpace" = "I can do activities
                              in the green space nearby",
    "EasyAccessGreenSpace" = "I have easy access 
                              to green space",
    "EnoughGreenSpace" = "There are enough
                              green spaces nearby",
    "ProximityGreenSpace" = "I live close to
                              green spaces",
    "RelaxingInGreenSpace" = "I can relax in 
                              the green spaces nearby",
    "WellMaintainedGreenSpace" = "The green spaces nearby
                              are well-maintained"
  )) +
  scale_x_discrete(labels = c(
    "Completely disagree" = "Completely
                              disagree",
    "Probably disagree" = "Probably
                              disagree",
    "Do not know" = "Do not know",
    "Probably agree" = "Probably
                              agree",
    "Completely agree" = "Completely
                              agree"
  )) +
  theme(panel.background = element_rect(fill = "white", colour = "white"),
        plot.margin=unit(c(0,0,0,0), "mm")) +
  guides(fill = guide_legend(title = "Participants (%)"))

print(GreenSpace_G2)

my_pres <- add_slide(my_pres,
  layout = "Title and Content",
  master = "Office Theme"
)
my_pres <- ph_with_vg(my_pres, ggobj = GreenSpace_G2)
```

## Access to health care

```{r healthcare1, echo=FALSE, results='asis'}
### Health care access 1
HC1_df <- all_df1 %>%
  dplyr::select(Code, LongWaitingListHCDelay12M, LackofTransportHCDelay12M) %>%
  gather(key = Question, value = Impression, -Code) %>%
  mutate(Impression2 = factor(Impression, levels = c(
    "Yes",
    "No, I didn't face any delays",
    "No, I didn't need care",
    "I don't want to answer"
  )))

HC1_df2 <- HC1_df %>%
  group_by(Impression2, Question) %>%
  summarise(N = length(Code)) %>%
  ungroup() %>%
  group_by(Impression2) %>%
  mutate(
    SumN = sum(N),
    proportion = (N / sum(N)),
    Perc = round(((N / sum(N)) * 100), digits = 1)
  )

HC1_G1 <- ggplot(HC1_df2, aes(x = Question, y = Perc, fill = Impression2)) +
  geom_col(position = "fill") +
  coord_flip() +
  scale_y_continuous(labels = scales::percent) +
  scale_fill_brewer(type = "div", palette = "RdYlBu") +
  labs(
    x = "",
    y = "% Participants"
  ) +
  scale_x_discrete(labels = c(
    "LackofTransportHCDelay12M" = "Delays in health care 
                              due to lack of transport",
    "LongWaitingListHCDelay12M" = "Delays in health care 
                              due to long waiting lists"
  )) +
  theme(
    panel.background = element_rect(fill = "white", colour = "white"),
    axis.title.x = element_text(size = 10),
    plot.margin = unit(c(0, 0, 0.0, 0), "in")
  ) +
  guides(fill = guide_legend(title = NULL))


print(HC1_G1)

my_pres <- add_slide(my_pres,
  layout = "Title and Content",
  master = "Office Theme"
)
my_pres <- ph_with_vg(my_pres, ggobj = HC1_G1)

HC1_G2 <- ggplot(HC1_df2, aes(y = Question, x = Impression2, fill = Perc)) +
  geom_raster() +
  scale_fill_distiller(palette = "Greens", direction = 1) +
  labs(
    x = "",
    y = ""
  ) +
  theme(
    axis.text.x = element_text(angle = 45, hjust = 1),
    legend.title = element_text(size = 8),
    plot.margin=unit(c(0,0,0,0), "mm")
  ) +
  scale_y_discrete(labels = c(
    "LackofTransportHCDelay12M" = "Delays in health care 
                              due to lack of transport",
    "LongWaitingListHCDelay12M" = "Delays in health care 
                              due to long waiting lists"
  )) +
  scale_x_discrete(labels = c(
    "Yes" = "Yes",
    "No, I didn't face any delays" = "No, I did not face
                              any delays",
    "No, I didn't need care" = "No, I did not
                              need any health care",
    "I don't want to answer" = "I do not want
                              to answer"
  )) +
  theme(panel.background = element_rect(fill = "white", colour = "white"),
        plot.margin=unit(c(0,0,0,0), "mm")) +
  guides(fill = guide_legend(title = "Participants (%)"))

print(HC1_G2)

my_pres <- add_slide(my_pres,
  layout = "Title and Content",
  master = "Office Theme"
)
my_pres <- ph_with_vg(my_pres, ggobj = HC1_G2)
```

```{r healthcare2, echo=FALSE, results='asis'}
### Health care access 2
HC2_df <- all_df1 %>%
  select(
    Code,
    FinancialIssuesNeedingMedicalCare,
    FinancialIssuesDentalCare,
    FinancialIssuesAnyMedication,
    FinancialIssuesMentalCare
  ) %>%
  gather(key = Question, value = Impression, -Code) %>%
  mutate(Impression2 = factor(Impression, levels = c(
    "Yes",
    "No, I could afford it",
    "No, I didn't need",
    "I don't want to answer"
  )))

HC2_df2 <- HC2_df %>%
  group_by(Impression2, Question) %>%
  summarise(N = length(Code)) %>%
  ungroup() %>%
  group_by(Impression2) %>%
  mutate(
    SumN = sum(N),
    proportion = (N / sum(N)),
    Perc = round(((N / sum(N)) * 100), digits = 1)
  )

HC2_G1 <- ggplot(HC2_df2, aes(x = Question, y = Perc, fill = Impression2)) +
  geom_col(position = "fill") +
  coord_flip() +
  scale_y_continuous(labels = scales::percent) +
  scale_fill_brewer(type = "div", palette = "RdYlBu") +
  labs(
    x = "",
    y = "% Participants"
  ) +
  scale_x_discrete(labels = c(
    "FinancialIssuesAnyMedication" = "Access to any
                              medication",
    "FinancialIssuesDentalCare" = "Access to dental
                              care",
    "FinancialIssuesMentalCare" = "Access to mental 
                              care",
    "FinancialIssuesNeedingMedicalCare" = "Access to
                              medical care"
  )) +
  theme(
    panel.background = element_rect(fill = "white", colour = "white"),
    axis.title.x = element_text(size = 10),
    plot.margin = unit(c(0, 0, 0.0, 0), "mm")
  ) +
  guides(fill = guide_legend(title = NULL))


print(HC2_G1)

my_pres <- add_slide(my_pres,
  layout = "Title and Content",
  master = "Office Theme"
)
my_pres <- ph_with_vg(my_pres, ggobj = HC2_G1)

HC2_G2 <- ggplot(HC2_df2, aes(y = Question, x = Impression2, fill = Perc)) +
  geom_raster() +
  scale_fill_distiller(palette = "Greens", direction = 1) +
  labs(
    x = "Participants",
    y = ""
  ) +
  theme(
    axis.text.x = element_text(angle = 45, hjust = 1),
    legend.title = element_text(size = 8),
    plot.margin=unit(c(0,0,0,0), "mm")
  ) +
  scale_y_discrete(labels = c(
    "FinancialIssuesAnyMedication" = "Financial problems
                              in access to any medication",
    "FinancialIssuesDentalCare" = "Financial problems
                              in access to dental care",
    "FinancialIssuesMentalCare" = "Financial problems
                              in access to mental care",
    "FinancialIssuesNeedingMedicalCare" = "Financial problems
                              in access to medical care"
  )) +
  scale_x_discrete(labels = c(
    "Yes" = "Yes",
    "No, I could afford it" = "No, I could 
                              afford it",
    "No, I didn't need" = "No, I did 
                              not need",
    "I don't want to answer" = "I do not want 
                              to answer"
  )) +
  theme(panel.background = element_rect(fill = "white", colour = "white"),
        plot.margin=unit(c(0,0,0,0), "mm")) +
  guides(fill = guide_legend(title = "Participants (%)"))

print(HC2_G2)

my_pres <- add_slide(my_pres,
  layout = "Title and Content",
  master = "Office Theme"
)
my_pres <- ph_with_vg(my_pres, ggobj = HC2_G2)
```

## Neighboorhood life

```{r neighborhoodfeeling, echo=FALSE, results='asis'}
### Neighborhood feeling 2
NeighbFeeling_df <- all_df1 %>%
  select(
    Code,
    NeighborsHelping, NeighborsValues,
    SomeonetoHelpinNeighborhood
  ) %>%
  gather(key = Question, value = Impression, -Code) %>%
  mutate(Impression2 = factor(Impression, levels = c(
    "Completely disagree",
    "Probably disagree",
    "Do not know",
    "Probably agree",
    "Completely agree"
  )))

NeighbFeeling_df2 <- NeighbFeeling_df %>%
  group_by(Impression2, Question) %>%
  summarise(N = length(Code)) %>%
  ungroup() %>%
  group_by(Impression2) %>%
  mutate(
    SumN = sum(N),
    proportion = (N / sum(N)),
    Perc = round(((N / sum(N)) * 100), digits = 1)
  )

NeighbFeeling_G1 <- ggplot(NeighbFeeling_df2, aes(x = Question, y = Perc, fill = Impression2)) +
  geom_col(position = "fill") +
  coord_flip() +
  scale_y_continuous(labels = scales::percent) +
  scale_fill_brewer(type = "div", palette = "RdYlBu") +
  labs(
    x = "",
    y = "% Participants"
  ) +
  scale_x_discrete(labels = c(
    "NeighborsHelping" = "Neighbors are 
                              willing to help",
    "NeighborsValues" = "Neighbors share
                              the same values",
    "SomeonetoHelpinNeighborhood" = "There is 
                              always someone
                              to ask for help"
  )) +
  theme(
    panel.background = element_rect(fill = "white", colour = "white"),
    axis.title.x = element_text(size = 10),
    plot.margin = unit(c(0, 0, 0.0, 0), "mm")
  ) +
  guides(fill = guide_legend(title = NULL))

print(NeighbFeeling_G1)

my_pres <- add_slide(my_pres,
  layout = "Title and Content",
  master = "Office Theme"
)
my_pres <- ph_with_vg(my_pres, ggobj = NeighbFeeling_G1)

NeighbFeeling_G2 <- ggplot(NeighbFeeling_df2, aes(y = Question, x = Impression2, fill = Perc)) +
  geom_raster() +
  scale_fill_distiller(palette = "Greens", direction = 1) +
  labs(
    x = "",
    y = ""
  ) +
  theme(
    axis.text.x = element_text(angle = 45, hjust = 1),
    legend.title = element_text(size = 8),
    plot.margin=unit(c(0,0,0,0), "mm")
  ) +
  scale_y_discrete(labels = c(
    "NeighborsHelping" = "Neighbors are 
                              willing to help",
    "NeighborsValues" = "Neighbors share
                              the same values",
    "SomeonetoHelpinNeighborhood" = "There is 
                              always someone
                              to ask for help"
  )) +
  scale_x_discrete(labels = c(
    "Completely disagree" = "Completely
                              disagree",
    "Probably disagree" = "Probably
                              disagree",
    "Do not know" = "Do not know",
    "Probably agree" = "Probably
                              agree",
    "Completely agree" = "Completely
                              agree"
  )) +
  theme(panel.background = element_rect(fill = "white", colour = "white"),
        plot.margin=unit(c(0,0,0,0), "mm")
        ) +
  guides(fill = guide_legend(title = "Participants (%)"))

print(NeighbFeeling_G2)

my_pres <- add_slide(my_pres,
  layout = "Title and Content",
  master = "Office Theme"
)
my_pres <- ph_with_vg(my_pres, ggobj = NeighbFeeling_G2)

```

```{r echo=FALSE, results='asis'}
participants <- ggplot(data = LM_Qsummary) +
  geom_polygon(aes(long, lat, group = group, fill = Population)) +
  coord_equal() +
  scale_fill_gradientn(colours = c(
    "#ffffcc", "#a1dab4", "#41b6c4",
    "#2c7fb8", "#253494"
  )) +
  theme_void() +
  theme(
    plot.margin = unit(c(0, 0, 0.0, 0), "mm"),
    panel.border = element_rect(fill = NA, colour = "#cccccc")
  ) +
  guides(fill = guide_legend(title = "Population\n(Census 2011)"))
my_pres <- add_slide(my_pres,
  layout = "Title and Content",
  master = "Office Theme"
)
my_pres <- ph_with_vg(my_pres, ggobj = participants)

print(my_pres, paste0("UrbanExposomeWater_additionalSurvey_graphs_", Sys.Date(), ".pptx"))
rm(my_pres)
```

# Environment-wide associations within the municipality of Limassol

```{r predictors, echo=FALSE, include=FALSE}
my_pres1 <- read_pptx()
## Predictors
all_df1$GeneralHealthNUM <- as.numeric(as.character(revalue(all_df1$GeneralHealth,
  replace = c(
    "Very bad" = "-2",
    "Bad" = "-1",
    "So and so" = "0",
    "Good" = "1",
    "Very good" = "2"
  )
)))

summary(all_df1$GeneralHealthNUM)


all_df1$GeneralHealth <- relevel(all_df1$GeneralHealth, ref = "So and so")

levels(all_df1$GeneralHealth)


all_df1$ChronicDiseaseYNREC <- recode_factor(all_df1$ChronicDiseaseYN,
  "Do not know" = NA_character_,
  "I don't want to answer" = NA_character_
)
summary(all_df1$ChronicDiseaseYNREC)

levels(all_df1$ChronicDiseaseYNREC)

all_df1$ChronicDiseaseYNRECNUM <- as.numeric(as.character(
  revalue(all_df1$ChronicDiseaseYNREC,
    replace = c(
      "No" = "0",
      "Yes" = "1"
    )
  )
))

levels(all_df1$Disease12M)
all_df1$Disease12MNUM <- as.numeric(as.character(revalue(all_df1$Disease12M,
  replace = c(
    "No" = "0",
    "Yes" = "1"
  )
)))
summary(all_df1$Disease12MNUM)
outcomes_cont <- c("GeneralHealthNUM", "ChronicDiseaseYNRECNUM", "Disease12MNUM")

outcomes_cat <- c("GeneralHealth", "ChronicDiseaseYNREC", "Disease12M")
```

```{r variableblocks, echo=FALSE,  include=FALSE}
## Define variable blocks
# block1 --- trihalomethanes and chlorine --- all continuous

B1_THM_Chl <- c(
  "TCM", "BDCM", "DBCM", "TBM", "TTHMs",
  "BrTHMs", "FreeChlorine"
)

summary(all_df1[, B1_THM_Chl])

# block2 --- drinking water (glasses/day) --- all continuous

B2_DrinkWaterHabitsVars <- c(
  "Tap_water_glasses_day",
  "Bottled_water_glasses_day",
  "Water_from_vending_machines_glasses_day",
  "Spring_water_glasses_day",
  "Other_glasses_day"
)
summary(all_df1[, B2_DrinkWaterHabitsVars])

# block3 --- cleaning activities (times per week)

B3_CleaningVars <- c(
  "Dish_washing_days_week",
  "Mopping_days_week",
  "Bathroom_cleaning_days_week"
)

summary(all_df1[, B3_CleaningVars])

# block4 --- questionnaire variables (categorical - continuous)

#### Long waiting list
all_df1$LongWaitingListHCDelay12MREC <- recode_factor(all_df1$LongWaitingListHCDelay12M,
  "I don't want to answer" = NA_character_
)
summary(all_df1$LongWaitingListHCDelay12MREC)

all_df1$LongWaitingListHCDelay12MREC <- relevel(all_df1$LongWaitingListHCDelay12MREC,
  ref = "No, I didn't need care"
)

summary(all_df1$LongWaitingListHCDelay12MREC)

all_df1$LongWaitingListHCDelay12MRECNUM <- as.numeric(as.character(revalue(all_df1$LongWaitingListHCDelay12MREC,
  replace = c(
    "No, I didn't need care" = "0",
    "No, I didn't face any delays" = "-1",
    "Yes" = "1"
  )
)))

summary(all_df1$LongWaitingListHCDelay12MRECNUM)

#### Financial issues and dental care

all_df1$FinancialIssuesDentalCareREC <- recode_factor(all_df1$FinancialIssuesDentalCare,
  "I don't want to answer" = NA_character_
)
summary(all_df1$FinancialIssuesDentalCareREC)

all_df1$FinancialIssuesDentalCareREC <- relevel(all_df1$FinancialIssuesDentalCareREC,
  ref = "No, I didn't need"
)

summary(all_df1$FinancialIssuesDentalCareREC)

all_df1$FinancialIssuesDentalCareRECNUM <- as.numeric(as.character(revalue(all_df1$FinancialIssuesDentalCareREC,
  replace = c(
    "No, I didn't need" = "0",
    "No, I could afford it" = "-1",
    "Yes" = "1"
  )
)))

summary(all_df1$FinancialIssuesDentalCareRECNUM)

#### Proximity to green space
summary(all_df1$ProximityGreenSpace)

all_df1$ProximityGreenSpace <- relevel(all_df1$ProximityGreenSpace, ref = "Do not know")

summary(all_df1$ProximityGreenSpace)

all_df1$ProximityGreenSpaceNUM <- as.numeric(as.character(revalue(all_df1$ProximityGreenSpace,
  replace = c(
    "Do not know" = "0",
    "Completely agree" = "+2",
    "Probably agree" = "+1",
    "Probably disagree" = "-1",
    "Completely disagree" = "-2"
  )
)))

summary(all_df1$ProximityGreenSpaceNUM)

summary(all_df1$ActivitiesInGreenSpace)

all_df1$ActivitiesInGreenSpace <- relevel(all_df1$ActivitiesInGreenSpace, ref = "Do not know")

summary(all_df1$ActivitiesInGreenSpace)

all_df1$ActivitiesInGreenSpaceNUM <- as.numeric(as.character(revalue(all_df1$ActivitiesInGreenSpace,
  replace = c(
    "Do not know" = "0",
    "Completely agree" = "+2",
    "Probably agree" = "+1",
    "Probably disagree" = "-1",
    "Completely disagree" = "-2"
  )
)))

summary(all_df1$ActivitiesInGreenSpaceNUM)

summary(all_df1$SomeonetoHelpinNeighborhood)

all_df1$SomeonetoHelpinNeighborhood <- relevel(all_df1$SomeonetoHelpinNeighborhood, ref = "Do not know")

summary(all_df1$SomeonetoHelpinNeighborhood)

all_df1$SomeonetoHelpinNeighborhoodNUM <- as.numeric(as.character(revalue(all_df1$SomeonetoHelpinNeighborhood,
  replace = c(
    "Do not know" = "0",
    "Completely agree" = "+2",
    "Probably agree" = "+1",
    "Probably disagree" = "-1",
    "Completely disagree" = "-2"
  )
)))

summary(all_df1$SomeonetoHelpinNeighborhoodNUM)

B4_questionnaire_cont <- c(
  "LongWaitingListHCDelay12MRECNUM",
  "FinancialIssuesDentalCareRECNUM",
  "ProximityGreenSpaceNUM",
  "ActivitiesInGreenSpaceNUM",
  "SomeonetoHelpinNeighborhoodNUM"
)

summary(all_df1[, B4_questionnaire_cont])

B4_questionnaire_cat <- c(
  "LongWaitingListHCDelay12MREC",
  "FinancialIssuesDentalCareREC",
  "ProximityGreenSpace",
  "ActivitiesInGreenSpace",
  "SomeonetoHelpinNeighborhood"
)

summary(all_df1[, B4_questionnaire_cat])


# block5 --- Participant characteristics -- continuous and categorical
levels(all_df1$Sex)
all_df1$SexNUM <- as.numeric(as.character(revalue(all_df1$Sex,
  replace = c(
    "Female" = "0",
    "Male" = "1"
  )
)))

summary(all_df1$SexNUM)

summary(all_df1[, c("Age", "Sex", "SexNUM", "BMI", "Cigarettes_daily_on_average")])

# block6 --- Individual diseases

all_df1$Asthma12MREC <- recode_factor(all_df1$Asthma12M,
  "Do not know" = NA_character_,
  "I don't want to answer" = NA_character_
)
summary(all_df1$Asthma12MREC)

all_df1$Asthma12MRECNUM <- as.numeric(as.character(revalue(all_df1$Asthma12MREC,
  replace = c(
    "No" = "0",
    "Yes" = "1"
  )
)))

summary(all_df1$Asthma12MRECNUM)

all_df1$Resporatory12MREC <- recode_factor(all_df1$Resporatory12M,
  "Do not know" = NA_character_,
  "I don't want to answer" = NA_character_
)
summary(all_df1$Resporatory12MREC)

all_df1$Resporatory12MRECNUM <- as.numeric(as.character(revalue(all_df1$Resporatory12MREC,
  replace = c(
    "No" = "0",
    "Yes" = "1"
  )
)))

summary(all_df1$Resporatory12MRECNUM)

all_df1$Hypertension12MREC <- recode_factor(all_df1$Hypertension12M,
  "Do not know" = NA_character_,
  "I don't want to answer" = NA_character_
)
summary(all_df1$Hypertension12MREC)

all_df1$Hypertension12MRECNUM <- as.numeric(as.character(revalue(all_df1$Hypertension12MREC,
  replace = c(
    "No" = "0",
    "Yes" = "1"
  )
)))

summary(all_df1$Hypertension12MRECNUM)

all_df1$CVD12MREC <- recode_factor(all_df1$CVD12M,
  "Do not know" = NA_character_,
  "I don't want to answer" = NA_character_
)
summary(all_df1$CVD12MREC)

all_df1$CVD12MRECNUM <- as.numeric(as.character(revalue(all_df1$CVD12MREC,
  replace = c(
    "No" = "0",
    "Yes" = "1"
  )
)))

summary(all_df1$CVD12MRECNUM)

all_df1$JointProblems12MREC <- recode_factor(all_df1$JointProblems12M,
  "Do not know" = NA_character_,
  "I don't want to answer" = NA_character_
)
summary(all_df1$JointProblems12MREC)

all_df1$JointProblems12MRECNUM <- as.numeric(as.character(revalue(all_df1$JointProblems12MREC,
  replace = c(
    "No" = "0",
    "Yes" = "1"
  )
)))

summary(all_df1$JointProblems12MRECNUM)

all_df1$BackProblems12MREC <- recode_factor(all_df1$BackProblems12M,
  "Do not know" = NA_character_,
  "I don't want to answer" = NA_character_
)
summary(all_df1$BackProblems12MREC)

all_df1$BackProblems12MRECNUM <- as.numeric(as.character(revalue(all_df1$BackProblems12MREC,
  replace = c(
    "No" = "0",
    "Yes" = "1"
  )
)))

summary(all_df1$BackProblems12MRECNUM)

all_df1$NeckProblems12MREC <- recode_factor(all_df1$NeckProblems12M,
  "Do not know" = NA_character_,
  "I don't want to answer" = NA_character_
)
summary(all_df1$NeckProblems12MREC)

all_df1$NeckProblems12MRECNUM <- as.numeric(as.character(revalue(all_df1$NeckProblems12MREC,
  replace = c(
    "No" = "0",
    "Yes" = "1"
  )
)))

summary(all_df1$NeckProblems12MRECNUM)

all_df1$Diabetes12MREC <- recode_factor(all_df1$Diabetes12M,
  "Do not know" = NA_character_,
  "I don't want to answer" = NA_character_
)
summary(all_df1$Diabetes12MREC)

all_df1$Diabetes12MRECNUM <- as.numeric(as.character(revalue(all_df1$Diabetes12MREC,
  replace = c(
    "No" = "0",
    "Yes" = "1"
  )
)))

summary(all_df1$Diabetes12MRECNUM)

all_df1$Alergies12MREC <- recode_factor(all_df1$Alergies12M,
  "Do not know" = NA_character_,
  "I don't want to answer" = NA_character_
)
summary(all_df1$Alergies12MREC)

all_df1$Alergies12MRECNUM <- as.numeric(as.character(revalue(all_df1$Alergies12MREC,
  replace = c(
    "No" = "0",
    "Yes" = "1"
  )
)))

summary(all_df1$Alergies12MRECNUM)

all_df1$LiverDisorders12MREC <- recode_factor(all_df1$LiverDisorders12M,
  "Do not know" = NA_character_,
  "I don't want to answer" = NA_character_
)
summary(all_df1$LiverDisorders12MREC)

all_df1$LiverDisorders12MRECNUM <- as.numeric(as.character(revalue(all_df1$LiverDisorders12MREC,
  replace = c(
    "No" = "0",
    "Yes" = "1"
  )
)))

summary(all_df1$LiverDisorders12MRECNUM)

all_df1$Cancer12MREC <- recode_factor(all_df1$Cancer12M,
  "Do not know" = NA_character_,
  "I don't want to answer" = NA_character_
)
summary(all_df1$Cancer12MREC)

all_df1$Cancer12MRECNUM <- as.numeric(as.character(revalue(all_df1$Cancer12MREC,
  replace = c(
    "No" = "0",
    "Yes" = "1"
  )
)))

summary(all_df1$Cancer12MRECNUM)

all_df1$Depression12MREC <- recode_factor(all_df1$Depression12M,
  "Do not know" = NA_character_,
  "I don't want to answer" = NA_character_
)
summary(all_df1$Depression12MREC)

all_df1$Depression12MRECNUM <- as.numeric(as.character(revalue(all_df1$Depression12MREC,
  replace = c(
    "No" = "0",
    "Yes" = "1"
  )
)))

summary(all_df1$Depression12MRECNUM)

B6_Diseases12M_cont <- c(
  "Asthma12MRECNUM", "Resporatory12MRECNUM",
  "Hypertension12MRECNUM", "CVD12MRECNUM", "JointProblems12MRECNUM",
  "BackProblems12MRECNUM", "NeckProblems12MRECNUM",
  "Diabetes12MRECNUM", "Alergies12MRECNUM",
  "LiverDisorders12MRECNUM", "Cancer12MRECNUM", "Depression12MRECNUM"
)

B6_Diseases12M_cat <- c(
  "Asthma12MREC", "Resporatory12MREC",
  "Hypertension12MREC", "CVD12MREC", "JointProblems12MREC",
  "BackProblems12MREC", "NeckProblems12MREC",
  "Diabetes12MREC", "Alergies12MREC",
  "LiverDisorders12MREC", "Cancer12MREC", "Depression12MREC"
)
summary(all_df1[, B6_Diseases12M_cont])

summary(all_df1[, B6_Diseases12M_cat])

```

# Correlations

#### Figure 7

```{r correlations, echo=FALSE, results='asis'}
all_df1_corr <- all_df1[, c(
  "Code", B1_THM_Chl,
  B2_DrinkWaterHabitsVars,
  B3_CleaningVars,
  B4_questionnaire_cont,
  "Age", "SexNUM", "BMI", "Cigarettes_daily_on_average",
  B6_Diseases12M_cont,
  outcomes_cont
)] %>% # remove part 2124 and 2033 because of missing >50% of the questionnaire
  filter(Code != 2124, Code != 2033)

library(Hmisc)
library(corrplot)

sub4 <- all_df1_corr[, c(
  B1_THM_Chl,
  B2_DrinkWaterHabitsVars,
  B3_CleaningVars,
  B4_questionnaire_cont,
  "Age", "SexNUM", "BMI", "Cigarettes_daily_on_average",
  B6_Diseases12M_cont,
  outcomes_cont
)]


CCcor0 <- as.matrix(sub4) # create the matrix for the correlation
CCcor <- apply(CCcor0, 2, as.numeric) # apply to the columns of the matrix
MM <- rcorr(CCcor, type = "spearman")
MMoriginal <- as.matrix(MM$r)
MM2 <- MMoriginal
rownames(MM2) <- c(
  "TCM", "BDCM", "DBCM", "TBM", "Total THMs", "BrTHMs", "Free chlorine",
  "Tap water", "Bottled water",
  "Water from vending machines",
  "Spring water", "Other sources of water",
  "Dishwashing",
  "Mopping", "Bathroom cleaning",
  "Long waiting lists",
  "Dental care",
  "Proximity to green spaces", "Activities in green spaces",
  "Help in the neighborhood",
  "Age", "Sex", "BMI", "Cigarettes (daily)",
  "Asthma", "Respiratory problems", "Hypertension",
  "Cardiovascular problems", "Joint problems", "Back problems",
  "Neck Problems", "Diabetes", "Allergies",
  "Liver disorders", "Cancer", "Depression",
  "General health", "Chronic diseases", "Any disease past year"
)

# [1] "TCM"
# [2] "BDCM"
# [3] "DBCM"
# [4] "TBM"
# [5] "TTHMs"
# [6] "BrTHMs"
# [7] "FreeChlorine"
# [8] "Tap_water_glasses_day"
# [9] "Bottled_water_glasses_day"
# [10] "Water_from_vending_machines_glasses_day"
# [11] "Spring_water_glasses_day"
# [12] "Other_glasses_day"
# [13] "Dish_washing_days_week"
# [14] "Mopping_days_week"
# [15] "Bathroom_cleaning_days_week"
# [16] "LongWaitingListHCDelay12MRECNUM"
# [17] "FinancialIssuesDentalCareRECNUM"
# [18] "ProximityGreenSpaceNUM"
# [19] "ActivitiesInGreenSpaceNUM"
# [20] "SomeonetoHelpinNeighborhoodNUM"
# [21] "Age"
# [22] "SexNUM"
# [23] "BMI"
# [24] "Cigarettes_daily_on_average"
# [25] "Asthma12MRECNUM"
# [26] "Resporatory12MRECNUM"
# [27] "Hypertension12MRECNUM"
# [28] "CVD12MRECNUM"
# [29] "JointProblems12MRECNUM"
# [30] "BackProblems12MRECNUM"
# [31] "NeckProblems12MRECNUM"
# [32] "Diabetes12MRECNUM"
# [33] "Alergies12MRECNUM"
# [34] "LiverDisorders12MRECNUM"
# [35] "Cancer12MRECNUM"
# [36] "Depression12MRECNUM"
# [37] "GeneralHealthNUM"
# [38] "ChronicDiseaseYNRECNUM"
# [39] "Disease12MNUM"

colnames(MM2) <- c(
  "TCM", "BDCM", "DBCM", "TBM", "Total THMs", "BrTHMs", "Free chlorine",
  "Tap water", "Bottled water",
  "Water from vending machines",
  "Spring water", "Other sources of water",
  "Dishwashing",
  "Mopping", "Bathroom cleaning",
  "Long waiting lists",
  "Dental care",
  "Proximity to green spaces", "Activities in green spaces",
  "Help in the neighborhood",
  "Age", "Sex", "BMI", "Cigarettes (daily)",
  "Asthma", "Respiratory problems", "Hypertension",
  "Cardiovascular problems", "Joint problems", "Back problems",
  "Neck Problems", "Diabetes", "Allergies",
  "Liver disorders", "Cancer", "Depression",
  "General health", "Chronic diseases", "Any disease past year"
)

colvec <- c("#666666", "#FFFFFF", "#E69F00")
colnew <- colorRampPalette(colvec)(6)

png("Figure7.png", width = 900, height = 900, units = "px")
corrplot(MM2,
  type = "lower",
  tl.cex = 1, tl.col = "black", tl.srt = 15,
  col = colnew, order = "hclust", insig = "blank", method = "square"
)
dev.off()

p <- corrplot(MM2,
  type = "lower",
  tl.cex = 0.75, tl.col = "black", tl.srt = 15,
  col = colnew, order = "hclust", insig = "blank", method = "square"
)

my_pres1 <- add_slide(my_pres1,
  layout = "Title and Content",
  master = "Office Theme"
)
my_pres1 <- ph_with_text(my_pres1, str = "Figure 7: Correlation plot (Spearman correlation coefficient) for all the variables used in the environment-wide association exploratory analysis.", type = "title")
my_pres1 <- ph_with_vg(my_pres1, code = corrplot(MM2,
  type = "lower",
  tl.cex = 1, tl.col = "black", tl.srt = 15,
  col = colnew, order = "hclust", insig = "blank", method = "square"
))
```

# EWAS part 1 - regression analysis

```{r GeneralHealthLR, include=FALSE}
## General health
GenHealth_df <- all_df1[, c(
  "Code", "GeneralHealthNUM",
  B1_THM_Chl,
  B2_DrinkWaterHabitsVars,
  B3_CleaningVars,
  B4_questionnaire_cat,
  "Age", "Sex", "BMI", "Cigarettes_daily_on_average",
  B6_Diseases12M_cat
)]

### Scale the continuous variables for the regression
GenHealth_df[c(
  B1_THM_Chl,
  B2_DrinkWaterHabitsVars,
  B3_CleaningVars,
  "Age", "BMI", "Cigarettes_daily_on_average"
)] <- lapply(GenHealth_df[c(
  B1_THM_Chl,
  B2_DrinkWaterHabitsVars,
  B3_CleaningVars,
  "Age", "BMI", "Cigarettes_daily_on_average"
)], function(x) scale(x, center = TRUE, scale = TRUE))

LR_GenHealth_cont <- melt(GenHealth_df[, c(
  "Code", "GeneralHealthNUM", B1_THM_Chl,
  B2_DrinkWaterHabitsVars,
  B3_CleaningVars,
  "Age", "BMI", "Cigarettes_daily_on_average"
)],
id.vars = c("Code", "GeneralHealthNUM")
)

LR_GenHealth_cont_RES <- LR_GenHealth_cont %>%
  group_by(variable) %>%
  do(tidy(lm(GeneralHealthNUM ~ value, data = .), 
          conf.int = TRUE, conf.level = 0.95))

LR_GenHealth_cat <- melt(GenHealth_df[, c(
  "Code", "GeneralHealthNUM",
  "Sex", B4_questionnaire_cat,
  B6_Diseases12M_cat
)],
id.vars = c("Code", "GeneralHealthNUM")
)

LR_GenHealth_cat_RES0 <- LR_GenHealth_cat %>%
  group_by(variable) %>%
  do(tidy(lm(GeneralHealthNUM ~ value, data = .), 
          conf.int = TRUE, conf.level = 0.95))

LR_GenHealth_cat_summary <- LR_GenHealth_cat %>%
  group_by(variable, value) %>%
  summarise(n=n()) %>%
  filter(!is.na(value)) %>%
  mutate(perc=round((n/sum(n))*100, digits=1)) %>%
  mutate(`n (%)`=paste0(n, " (", perc, ")")) %>%
  select(-one_of(c("n", "perc"))) %>%
  ungroup() %>%
  mutate_at(vars(value), funs(paste0("value", value))) %>%
  rename(term=value)

LR_GenHealth_cat_RES<-left_join(LR_GenHealth_cat_RES0, LR_GenHealth_cat_summary, by=c("variable","term"))
rm(LR_GenHealth_cat_RES0, LR_GenHealth_cat_summary)

LR_GenHealth_RES <- rbindlist(l=list(LR_GenHealth_cont_RES,
  LR_GenHealth_cat_RES),use.names = TRUE, fill = TRUE)
rm(LR_GenHealth_cont_RES, LR_GenHealth_cat_RES)

LR_GenHealth_RES_coef <- LR_GenHealth_RES %>%
  filter(term != "(Intercept)") %>%
  mutate_if(is.numeric, funs(round(., 3)))

LR_GenHealth_RES_coef$Outcome <- "GeneralHealth"
```


```{r GeneralHealthLRAJ, include=FALSE}
#### Adjustment for age and sex
LR_GenHealth_cont_AJ <- melt(GenHealth_df[, c(
  "Code", "GeneralHealthNUM", B1_THM_Chl,
  B2_DrinkWaterHabitsVars,
  B3_CleaningVars,
  "Age", "BMI", "Cigarettes_daily_on_average", "Sex"
)],
id.vars = c("Code", "GeneralHealthNUM", "Age", "Sex")
)

LR_GenHealth_cont_RES_AJ <- LR_GenHealth_cont_AJ %>%
  group_by(variable) %>%
  do(tidy(lm(GeneralHealthNUM ~ Age + Sex + value, data = .), 
          conf.int = TRUE, conf.level = 0.95))

LR_GenHealth_cat_AJ <- melt(GenHealth_df[, c(
  "Code", "GeneralHealthNUM",
  "Age", "Sex", B4_questionnaire_cat,
  B6_Diseases12M_cat
)],
id.vars = c("Code", "GeneralHealthNUM", "Age", "Sex")
)

LR_GenHealth_cat_RES_AJ0 <- LR_GenHealth_cat_AJ %>%
  group_by(variable) %>%
  do(tidy(lm(GeneralHealthNUM ~ Age + Sex + value, data = .), 
          conf.int = TRUE, conf.level = 0.95))

LR_GenHealth_cat_AJ_summary <- LR_GenHealth_cat_AJ %>%
  group_by(variable, value) %>%
  summarise(n=n()) %>%
  filter(!is.na(value)) %>%
  mutate(perc=round((n/sum(n))*100, digits=1)) %>%
  mutate(`n (%)`=paste0(n, " (", perc, ")")) %>%
  select(-one_of(c("n", "perc"))) %>%
  ungroup() %>%
  mutate_at(vars(value), funs(paste0("value", value))) %>%
  rename(term=value)

LR_GenHealth_cat_AJ_RES<-left_join(LR_GenHealth_cat_RES_AJ0, LR_GenHealth_cat_AJ_summary, by=c("variable","term"))
rm(LR_GenHealth_cat_RES_AJ0, LR_GenHealth_cat_AJ_summary)

LR_GenHealth_RES_AJ <- rbindlist(l=list(LR_GenHealth_cont_RES_AJ,
  LR_GenHealth_cat_AJ_RES),use.names = TRUE, fill = TRUE)
rm(LR_GenHealth_cont_RES_AJ, LR_GenHealth_cat_RES)

LR_GenHealth_RES_coef_AJ <- LR_GenHealth_RES_AJ %>%
  filter(term != "(Intercept)") %>%
  filter(term != "Age") %>%
  filter(term != "SexMale") %>%
  mutate_if(is.numeric, funs(round(., 3)))

LR_GenHealth_RES_coef_AJ$Outcome <- "GeneralHealth_AJ"
```

```{r ChronicDiseasesLR, include=FALSE}
## Chronic Disease
ChronicDiseases_df <- all_df1[, c(
  "Code", "ChronicDiseaseYNREC",
  B1_THM_Chl,
  B2_DrinkWaterHabitsVars,
  B3_CleaningVars,
  B4_questionnaire_cat,
  "Age", "Sex", "BMI", "Cigarettes_daily_on_average",
  B6_Diseases12M_cat
)]

### Scale the continuous variables for the regression
ChronicDiseases_df[c(
  B1_THM_Chl,
  B2_DrinkWaterHabitsVars,
  B3_CleaningVars,
  "Age", "BMI", "Cigarettes_daily_on_average"
)] <- lapply(ChronicDiseases_df[c(
  B1_THM_Chl,
  B2_DrinkWaterHabitsVars,
  B3_CleaningVars,
  "Age", "BMI", "Cigarettes_daily_on_average")], 
  function(x) scale(x, center = TRUE, scale = TRUE))

LR_ChronicDiseases_cont <- melt(ChronicDiseases_df[, c(
  "Code", "ChronicDiseaseYNREC", B1_THM_Chl,
  B2_DrinkWaterHabitsVars,
  B3_CleaningVars,
  "Age", "BMI", "Cigarettes_daily_on_average")],
  id.vars = c("Code", "ChronicDiseaseYNREC"))

LR_ChronicDiseases_cont_RES <- LR_ChronicDiseases_cont %>%
  group_by(variable) %>%
  do(tidy(glm(ChronicDiseaseYNREC ~ value, data = ., 
              family = binomial(link = "logit")),
    conf.int = TRUE, conf.level = 0.95, exponentiate = TRUE
  ))


LR_ChronicDiseases_cat <- melt(ChronicDiseases_df[, c(
  "Code", "ChronicDiseaseYNREC",
  "Sex", B4_questionnaire_cat,
  B6_Diseases12M_cat)],
id.vars = c("Code", "ChronicDiseaseYNREC"))

LR_ChronicDiseases_cat_RES0 <- LR_ChronicDiseases_cat %>%
  group_by(variable) %>%
  do(tidy(glm(ChronicDiseaseYNREC ~ value, data = ., 
              family = binomial(link = "logit")),
    conf.int = TRUE, conf.level = 0.95, exponentiate = TRUE))

LR_ChronicDiseases_cat_summary <- LR_ChronicDiseases_cat %>%
  group_by(variable, value) %>%
  summarise(n=n()) %>%
  filter(!is.na(value)) %>%
  mutate(perc=round((n/sum(n))*100, digits=1)) %>%
  mutate(`n (%)`=paste0(n, " (", perc, ")")) %>%
  select(-one_of(c("n", "perc"))) %>%
  ungroup() %>%
  mutate_at(vars(value), funs(paste0("value", value))) %>%
  rename(term=value)

LR_ChronicDiseases_cat_RES<-left_join(LR_ChronicDiseases_cat_RES0, LR_ChronicDiseases_cat_summary, by=c("variable","term"))
rm(LR_ChronicDiseases_cat_RES0, LR_ChronicDiseases_cat_summary)

LR_ChronicDiseases_RES <- rbindlist(l=list(LR_ChronicDiseases_cont_RES,
  LR_ChronicDiseases_cat_RES),use.names = TRUE, fill = TRUE)
rm(LR_ChronicDiseases_cont_RES, LR_ChronicDiseases_cat_RES)

LR_ChronicDiseases_RES_coef <- LR_ChronicDiseases_RES %>%
  filter(term != "(Intercept)") %>%
  mutate_if(is.numeric, funs(round(., 3)))

rm(LR_ChronicDiseases_RES)

LR_ChronicDiseases_RES_coef$Outcome <- "ChronicDisease"
```


```{r ChronicDiseasesLRAJ, include=FALSE}
#### Adjustment for age and sex
LR_ChronicDiseases_cont_AJ <- melt(ChronicDiseases_df[, c(
  "Code", "ChronicDiseaseYNREC", B1_THM_Chl,
  B2_DrinkWaterHabitsVars,
  B3_CleaningVars,
  "Age", "Sex", "BMI", "Cigarettes_daily_on_average")],
id.vars = c("Code", "ChronicDiseaseYNREC", "Age", "Sex"))

LR_ChronicDiseases_cont_RES_AJ <- LR_ChronicDiseases_cont_AJ %>%
  group_by(variable) %>%
  do(tidy(glm(ChronicDiseaseYNREC ~ Age + Sex + value, data = ., 
              family = binomial(link = "logit")),
    conf.int = TRUE, conf.level = 0.95, exponentiate = TRUE
  ))

LR_ChronicDiseases_cat_AJ <- melt(ChronicDiseases_df[, c(
  "Code", "ChronicDiseaseYNREC",
  "Age", "Sex", B4_questionnaire_cat,
  B6_Diseases12M_cat)],
id.vars = c("Code", "ChronicDiseaseYNREC", "Age", "Sex"))

LR_ChronicDiseases_cat_RES_AJ0 <- LR_ChronicDiseases_cat_AJ %>%
  group_by(variable) %>%
  do(tidy(glm(ChronicDiseaseYNREC ~ Age + Sex + value, data = ., 
              family = binomial(link = "logit")),
    conf.int = TRUE, conf.level = 0.95, exponentiate = TRUE))

LR_ChronicDiseases_cat_AJ_summary <- LR_ChronicDiseases_cat_AJ %>%
  group_by(variable, value) %>%
  summarise(n=n()) %>%
  filter(!is.na(value)) %>%
  mutate(perc=round((n/sum(n))*100, digits=1)) %>%
  mutate(`n (%)`=paste0(n, " (", perc, ")")) %>%
  select(-one_of(c("n", "perc"))) %>%
  ungroup() %>%
  mutate_at(vars(value), funs(paste0("value", value))) %>%
  rename(term=value)

LR_ChronicDiseases_cat_RES_AJ<-left_join(LR_ChronicDiseases_cat_RES_AJ0, LR_ChronicDiseases_cat_AJ_summary, by=c("variable","term"))
rm(LR_ChronicDiseases_cat_RES_AJ0, LR_ChronicDiseases_cat_AJ_summary)

LR_ChronicDiseases_RES_AJ <- rbindlist(l=list(LR_ChronicDiseases_cont_RES_AJ,
  LR_ChronicDiseases_cat_RES_AJ),use.names = TRUE, fill = TRUE)

LR_ChronicDiseases_RES_coef_AJ <- LR_ChronicDiseases_RES_AJ %>%
  filter(term != "(Intercept)") %>%
  filter(term != "Age") %>%
  filter(term != "SexMale") %>%
  mutate_if(is.numeric, funs(round(., 3)))

rm(LR_ChronicDiseases_cat_RES_AJ)

LR_ChronicDiseases_RES_coef_AJ$Outcome <- "ChronicDisease_AJ"
```

```{r Disease12MLR, include=FALSE}
## Any disease past year
Disease12M_df <- all_df1[, c(
  "Code", "Disease12M",
  B1_THM_Chl, B2_DrinkWaterHabitsVars,
  B3_CleaningVars, B4_questionnaire_cat,
  "Age", "Sex", "BMI", "Cigarettes_daily_on_average"
)]


### Scale the continuous variables for the regression
Disease12M_df[c(
  B1_THM_Chl, B2_DrinkWaterHabitsVars,
  B3_CleaningVars,
  "Age", "BMI", "Cigarettes_daily_on_average"
)] <- lapply(
  Disease12M_df[c(
    B1_THM_Chl,
    B2_DrinkWaterHabitsVars,
    B3_CleaningVars,
    "Age", "BMI",
    "Cigarettes_daily_on_average"
  )],
  function(x) scale(x, center = TRUE, scale = TRUE)
)


LR_Disease12M_cont <- melt(Disease12M_df[, c(
  "Code", "Disease12M", B1_THM_Chl,
  B2_DrinkWaterHabitsVars,
  B3_CleaningVars,
  "Age", "BMI", "Cigarettes_daily_on_average"
)],
id.vars = c("Code", "Disease12M")
)


LR_Disease12M_cont_RES <- LR_Disease12M_cont %>%
  group_by(variable) %>%
  do(tidy(glm(Disease12M ~ value, data = ., family = binomial(link = "logit")),
    conf.int = TRUE, conf.level = 0.95, exponentiate = TRUE
  ))

LR_Disease12M_cat <- melt(Disease12M_df[, c("Code", "Disease12M", "Sex", B4_questionnaire_cat)],
  id.vars = c("Code", "Disease12M")
)

LR_Disease12M_cat_RES0 <- LR_Disease12M_cat %>%
  group_by(variable) %>%
  do(tidy(glm(Disease12M ~ value, data = ., family = binomial(link = "logit")),
    conf.int = TRUE, conf.level = 0.95, exponentiate = TRUE
  ))

LR_Disease12M_cat_summary <- LR_Disease12M_cat %>%
  group_by(variable, value) %>%
  summarise(n=n()) %>%
  filter(!is.na(value)) %>%
  mutate(perc=round((n/sum(n))*100, digits=1)) %>%
  mutate(`n (%)`=paste0(n, " (", perc, ")")) %>%
  select(-one_of(c("n", "perc"))) %>%
  ungroup() %>%
  mutate_at(vars(value), funs(paste0("value", value))) %>%
  rename(term=value)

LR_Disease12M_cat_RES<-left_join(LR_Disease12M_cat_RES0, LR_Disease12M_cat_summary, by=c("variable","term"))
rm(LR_Disease12M_cat_RES0, LR_Disease12M_cat_summary)

LR_Disease12M_RES <- rbindlist(l=list(LR_Disease12M_cont_RES,
  LR_Disease12M_cat_RES),use.names = TRUE, fill = TRUE)

LR_Disease12M_RES_coef <- LR_Disease12M_RES %>%
  filter(term != "(Intercept)") %>%
  mutate_if(is.numeric, funs(round(., 3)))

rm(LR_Disease12M_RES)

LR_Disease12M_RES_coef$Outcome <- "Disease12M"

```


```{r Diseases12MLRAJ, include=FALSE}
### Adjustment for age and sex

LR_Disease12M_cont_AJ <- melt(Disease12M_df[, c(
  "Code", "Disease12M", B1_THM_Chl,
  B2_DrinkWaterHabitsVars,
  B3_CleaningVars,
  "Age", "Sex", "BMI", "Cigarettes_daily_on_average"
)],
id.vars = c("Code", "Disease12M", "Age", "Sex")
)

LR_Disease12M_cont_RES_AJ <- LR_Disease12M_cont_AJ %>%
  group_by(variable) %>%
  do(tidy(glm(Disease12M ~ Age + Sex + value, data = ., family = binomial(link = "logit")),
    conf.int = TRUE, conf.level = 0.95, exponentiate = TRUE
  ))

LR_Disease12M_cat_AJ <- melt(Disease12M_df[, c(
  "Code", "Disease12M",
  "Age", "Sex", B4_questionnaire_cat
)],
id.vars = c("Code", "Disease12M", "Age", "Sex")
)


LR_Disease12M_cat_RES_AJ0 <- LR_Disease12M_cat_AJ %>%
  group_by(variable) %>%
  do(tidy(glm(Disease12M ~ Age + Sex + value, data = ., family = binomial(link = "logit")),
    conf.int = TRUE, conf.level = 0.95, exponentiate = TRUE
  ))

LR_Disease12M_cat_AJ_summary <- LR_Disease12M_cat_AJ %>%
  group_by(variable, value) %>%
  summarise(n=n()) %>%
  filter(!is.na(value)) %>%
  mutate(perc=round((n/sum(n))*100, digits=1)) %>%
  mutate(`n (%)`=paste0(n, " (", perc, ")")) %>%
  select(-one_of(c("n", "perc"))) %>%
  ungroup() %>%
  mutate_at(vars(value), funs(paste0("value", value))) %>%
  rename(term=value)

LR_Disease12M_cat_RES_AJ<-left_join(LR_Disease12M_cat_RES_AJ0, LR_Disease12M_cat_AJ_summary, by=c("variable","term"))
rm(LR_Disease12M_cat_RES_AJ0, LR_Disease12M_cat_AJ_summary)

LR_Disease12M_RES_AJ <- rbindlist(l=list(LR_Disease12M_cont_RES_AJ,
  LR_Disease12M_cat_RES_AJ),use.names = TRUE, fill = TRUE)

LR_Disease12M_RES_coef_AJ <- LR_Disease12M_RES_AJ %>%
  filter(term != "(Intercept)") %>%
  filter(term != "Age") %>%
  filter(term != "SexMale") %>%
  mutate_if(is.numeric, funs(round(., 3)))

rm(LR_Disease12M_cat_RES_AJ)

LR_Disease12M_RES_coef_AJ$Outcome <- "Disease12M_AJ"
```

## Combining all the univariate models for the 3 outcomes (one table - Table S6)

```{r mergingLR, include=FALSE}
all_LR <- rbindlist(l = list(
  LR_GenHealth_RES_coef,
  LR_ChronicDiseases_RES_coef,
  LR_Disease12M_RES_coef
), use.names = TRUE, fill = TRUE)
all_LR$FDR <-
  p.adjust(all_LR$p.value,
    method = "fdr"
  )

all_LR <- arrange(all_LR, FDR)

write_csv(all_LR, path = paste0("Table_6", Sys.Date(), ".csv"))
```

`r kable(all_LR[1:25,], caption="Results of the regressions (as estimates in the log reg the ORs are presented).")`

```{r uniplot, echo=FALSE, include=TRUE}
all_LR_f <- all_LR %>%
  filter(FDR <= 0.1)

uni_plot <- ggplot(all_LR_f, aes(y = variable, x = Outcome, fill = estimate)) +
  geom_tile(aes(fill = estimate)) +
  geom_text(aes(label = round(estimate, 1))) +
  scale_fill_viridis(option = "plasma") +
  theme(
    axis.text.x = element_text(hjust = 1),
    legend.title = element_text(size = 8)
  ) +
  theme(panel.background = element_rect(fill = "white", colour = "white"),
        plot.margin=unit(c(0,0,0,0), "mm")) +
  guides(fill = FALSE)

print(uni_plot)
```

## Combining all the adjusted models for the 3 outcomes (one table)

```{r mergingLR_AJ, echo=FALSE, include=TRUE}
all_LR_AJ <- rbindlist(l = list(
  LR_GenHealth_RES_coef_AJ,
  LR_ChronicDiseases_RES_coef_AJ,
  LR_Disease12M_RES_coef_AJ
), use.names = TRUE, fill = TRUE)
all_LR_AJ$FDR <-
  p.adjust(all_LR_AJ$p.value,
    method = "fdr"
  )

all_LR_AJ <- arrange(all_LR_AJ, FDR)
### Write excel file
write_excel_csv(all_LR_AJ,
  path = paste0(
    "EWAS1_adjustedLR_",
    Sys.Date(), ".xls"
  )
)
```

`r kable(all_LR_AJ[1:25,], caption="Results of the adjusted regressions (as estimates in the log reg the ORs are presented).")`

```{r adj_plot, echo=FALSE, include=TRUE}
all_LR_AJ_f <- all_LR_AJ %>%
  filter(FDR <= 0.1)

adj_plot <- ggplot(all_LR_AJ_f, aes(y = variable, x = Outcome, fill = estimate)) +
  geom_tile(aes(fill = estimate)) +
  geom_text(aes(label = round(estimate, 1))) +
  scale_fill_viridis(option = "plasma") +
  theme(
    axis.text.x = element_text(hjust = 1),
    legend.title = element_text(size = 8)
  ) +
  theme(panel.background = element_rect(fill = "white", colour = "white"),
        plot.margin=unit(c(0,0,0,0), "mm")) +
  guides(fill = FALSE)

print(adj_plot)

```

# EWAS part 2 - block correlations

```{r part2, echo=FALSE, include=TRUE}

library(mixOmics)

ewas_df <- all_df1[, c(
  "Code",
  outcomes_cat,
  B1_THM_Chl,
  B2_DrinkWaterHabitsVars,
  B3_CleaningVars,
  B4_questionnaire_cont,
  "Age", "SexNUM", "BMI", "Cigarettes_daily_on_average",
  B6_Diseases12M_cont
)]

data <- list(
  `THM and free chlorine` = ewas_df[, B1_THM_Chl],
  `Drinking water` = ewas_df[, B2_DrinkWaterHabitsVars],
  `Cleaning activities` = ewas_df[, B3_CleaningVars],
  `Questionnaire` = ewas_df[, B4_questionnaire_cont],
  `Participant` = ewas_df[, c("Age", "SexNUM", "BMI", "Cigarettes_daily_on_average")],
  `Diseases the past year` = ewas_df[, B6_Diseases12M_cont]
)

lapply(data, dim)

YG <- ewas_df$GeneralHealth

YC <- ewas_df$ChronicDiseaseYNREC

YD <- ewas_df$Disease12M


design <- matrix(0.1,
  ncol = length(data), nrow = length(data),
  dimnames = list(names(data), names(data))
)
diag(design) <- 0

design

sgccda.resG <- block.splsda(X = data, Y = YG, design = design, scale = TRUE)
sgccda.resC <- block.splsda(X = data, Y = YC, design = design, scale = TRUE)
sgccda.resD <- block.splsda(X = data, Y = YD, design = design, scale = TRUE)
```

## General health - circo plot

```{r plotsGeneralHealthUGLY, echo=FALSE, include=TRUE}
circosPlot(sgccda.resG,
  cutoff = 0.7, line = TRUE,
  color.blocks = c(
    "#1b9e77", "#d95f02", "#7570b3", "#e7298a",
    "#66a61e", "#e6ab02"
  ),
  color.cor = c("#E69F00", "#666666"),
  size.labels = 0.8, size.variables = 0.5
)


my_pres1 <- add_slide(my_pres1,
  layout = "Title and Content",
  master = "Office Theme"
)
my_pres1 <- ph_with_vg(my_pres1, code = circosPlot(sgccda.resG,
  cutoff = 0.7, line = TRUE,
  color.blocks = c(
    "#1b9e77", "#d95f02", "#7570b3", "#e7298a",
    "#66a61e", "#e6ab02"
  ),
  color.cor = c("#E69F00", "#666666"),
  size.labels = 0.8, size.variables = 0.5
))
```


## Any disease past year - circo plot

```{r plotsDisease12MUGLY, echo=FALSE, include=TRUE}
circosPlot(sgccda.resD,
  cutoff = 0.7, line = TRUE,
  color.blocks = c(
    "#1b9e77", "#d95f02", "#7570b3", "#e7298a",
    "#66a61e", "#e6ab02"
  ),
  color.cor = c("#E69F00", "#666666"),
  size.labels = 0.8, size.variables = 0.5
)


my_pres1 <- add_slide(my_pres1,
  layout = "Title and Content",
  master = "Office Theme"
)
my_pres1 <- ph_with_vg(my_pres1, code = circosPlot(sgccda.resD,
  cutoff = 0.7, line = TRUE,
  color.blocks = c(
    "#1b9e77", "#d95f02", "#7570b3", "#e7298a",
    "#66a61e", "#e6ab02"
  ),
  color.cor = c("#E69F00", "#666666"),
  size.labels = 0.8, size.variables = 0.5
))

print(my_pres1, paste0("UrbanExposomeWater_EWAS_", Sys.Date(), ".pptx"))
```
